# Supplementary material for: ﻿Revision of the family Haliplidae (Insecta, Coleoptera) in Japan
Source: Zookeys. 2023 Jul 3;1168:267–94. doi: 10.3897/zookeys.1168.99302 (PMC10848856; doi:10.3897/zookeys.1168.99302)
Supplement: XML Treatment for Haliplus (Nipponiplus) japonicus [file zookeys.1168.99302-treatment3.xml]

<!DOCTYPE tp:taxon-treatment
  PUBLIC "-//TaxonX//DTD Taxonomic Treatment Publishing DTD v0 20100105//EN" "tax-treatment-NSO.dtd">
<tp:taxon-treatment xmlns:tp="http://www.plazi.org/taxpub"><tp:treatment-meta><kwd-group><label>Taxon classification</label><kwd>
                  <named-content content-type="kingdom">Animalia</named-content>
                </kwd><kwd>
                  <named-content content-type="order">Coleoptera</named-content>
                </kwd><kwd>
                  <named-content content-type="family">Haliplidae</named-content>
                </kwd></kwd-group><mixed-citation publication-type="journal"><person-group><name><surname>Hayashi</surname><given-names>Masakazu</given-names></name><name><surname>Iwata</surname><given-names>Tomofumi</given-names></name><name><surname>Yoshitomi</surname><given-names>Hiroyuki</given-names></name></person-group><article-title>﻿Revision of the family <tp:taxon-name><tp:taxon-name-part taxon-name-part-type="family">Haliplidae</tp:taxon-name-part></tp:taxon-name> (<tp:taxon-name><tp:taxon-name-part taxon-name-part-type="class">Insecta</tp:taxon-name-part></tp:taxon-name>, <tp:taxon-name><tp:taxon-name-part taxon-name-part-type="order">Coleoptera</tp:taxon-name-part></tp:taxon-name>) in Japan</article-title><source>Zookeys</source><day>03</day><month>07</month><year>2023</year><volume>1168</volume><fpage>267</fpage><lpage>294</lpage><pub-id pub-id-type="doi">10.3897/zookeys.1168.99302</pub-id></mixed-citation></tp:treatment-meta><tp:nomenclature><label>﻿</label><tp:taxon-name><object-id xmlns:xlink="http://www.w3.org/1999/xlink" content-type="arpha" xlink:type="simple">F39106A8-C760-56BD-9C54-9C619CF37315</object-id><tp:taxon-name-part taxon-name-part-type="genus" reg="Haliplus">Haliplus</tp:taxon-name-part> (<tp:taxon-name-part taxon-name-part-type="subgenus" reg="Nipponiplus">Nipponiplus</tp:taxon-name-part>) <tp:taxon-name-part taxon-name-part-type="species" reg="japonicus">japonicus</tp:taxon-name-part></tp:taxon-name><tp:taxon-authority>Sharp, 1873</tp:taxon-authority><xref ref-type="fig" rid="F4">Figs 4</xref><xref ref-type="fig" rid="F18">, 18C Japanese name: Kubiboso-kogashira-mizumushi</xref><tp:nomenclature-citation-list><tp:nomenclature-citation><tp:taxon-name>
                    <tp:taxon-name-part taxon-name-part-type="genus" reg="Haliplus">Haliplus</tp:taxon-name-part>
                    <tp:taxon-name-part taxon-name-part-type="species" reg="japonicus">japonicus</tp:taxon-name-part>
                  </tp:taxon-name><comment>Sharp, 1873: 55. <xref ref-type="bibr" rid="B16">Kamiya 1936</xref>: 44; <xref ref-type="bibr" rid="B35">Satô 1985</xref>: 181; <xref ref-type="bibr" rid="B27">Nakane 1963a</xref>: 55; <xref ref-type="bibr" rid="B29">1985</xref>: 62; <xref ref-type="bibr" rid="B30">1987</xref>: 29; <xref ref-type="bibr" rid="B20">Matsui 1992</xref>: 2; Vondel 1995: 122; <xref ref-type="bibr" rid="B43">Tomisawa 2012</xref>: 42; <xref ref-type="bibr" rid="B21">Matsuo and Fukagawa 2016</xref>: 51; <xref ref-type="bibr" rid="B23">Mitamura et al. 2017</xref>: 138; <xref ref-type="bibr" rid="B11">Hayashi and Kadowaki 2019</xref>: 25; <xref ref-type="bibr" rid="B25">Nakajima et al. 2020</xref>: 20.</comment></tp:nomenclature-citation><tp:nomenclature-citation><tp:taxon-name><tp:taxon-name-part taxon-name-part-type="genus" reg="Haliplus">Haliplus</tp:taxon-name-part> (<tp:taxon-name-part taxon-name-part-type="subgenus" reg="Haliplus">Haliplus</tp:taxon-name-part>) <tp:taxon-name-part taxon-name-part-type="species" reg="japonicus">japonicus</tp:taxon-name-part></tp:taxon-name><comment>: Satô, 1984: 1; Vondel 2003a: 31; Vondel et al. 2006: 250.</comment></tp:nomenclature-citation><tp:nomenclature-citation><tp:taxon-name><tp:taxon-name-part taxon-name-part-type="genus" reg="Haliplus">Haliplus</tp:taxon-name-part> (<tp:taxon-name-part taxon-name-part-type="subgenus" reg="Nipponiplus">Nipponiplus</tp:taxon-name-part>) <tp:taxon-name-part taxon-name-part-type="species" reg="japonicus">japonicus</tp:taxon-name-part></tp:taxon-name><comment>: Vondel 2019: 22.</comment></tp:nomenclature-citation><tp:nomenclature-citation><tp:taxon-name>
                    <tp:taxon-name-part taxon-name-part-type="genus" reg="Haliplus">Haliplus</tp:taxon-name-part>
                    <tp:taxon-name-part taxon-name-part-type="species" reg="brevior">brevior</tp:taxon-name-part>
                  </tp:taxon-name><comment>Nakane, 1963a: 55. <xref ref-type="bibr" rid="B29">Nakane 1985</xref>: 62; <xref ref-type="bibr" rid="B30">1987</xref>: 29. [synonymized with <tp:taxon-name><tp:taxon-name-part taxon-name-part-type="genus" reg="Haliplus">H.</tp:taxon-name-part><tp:taxon-name-part taxon-name-part-type="species" reg="minutus">minutus</tp:taxon-name-part></tp:taxon-name> by <xref ref-type="bibr" rid="B34">Satô (1984)</xref> but with <tp:taxon-name><tp:taxon-name-part taxon-name-part-type="genus" reg="Haliplus">H.</tp:taxon-name-part><tp:taxon-name-part taxon-name-part-type="species" reg="japonicus">japonicus</tp:taxon-name-part></tp:taxon-name> by <xref ref-type="bibr" rid="B54">van Vondel et al. (2006)</xref>]</comment></tp:nomenclature-citation></tp:nomenclature-citation-list></tp:nomenclature><tp:treatment-sec sec-type="material" id="SECID0E3VAE"><title>Material examined.</title><p>Specimens examined in this study are listed in Suppl. material <xref ref-type="supplementary-material" rid="S1">1</xref>.</p><fig id="F4" position="float" orientation="portrait"><object-id xmlns:xlink="http://www.w3.org/1999/xlink" content-type="doi" xlink:type="simple">10.3897/zookeys.1168.99302.figure4</object-id><object-id xmlns:xlink="http://www.w3.org/1999/xlink" content-type="arpha" xlink:type="simple">32821245-AF83-54BA-8886-2E37E1CE7457</object-id><label>Figure 4.</label><caption><p><italic><tp:taxon-name><tp:taxon-name-part taxon-name-part-type="genus" reg="Haliplus">Haliplus</tp:taxon-name-part><tp:taxon-name-part taxon-name-part-type="species" reg="japonicus">japonicus</tp:taxon-name-part></tp:taxon-name></italic><bold>A</bold> habitus <bold>B</bold> head <bold>C</bold> prosternal process <bold>D</bold> penis <bold>E</bold> left paramere <bold>F</bold> right paramere. Scale bars: 1.0 mm (<bold>A</bold>); 0.5 mm (<bold>B</bold>); 0.25 mm (<bold>C</bold>); 0.1 mm (<bold>D–F</bold>).</p></caption><graphic xmlns:xlink="http://www.w3.org/1999/xlink" xlink:href="zookeys-1168-267_article-99302__-g004.jpg" position="float" orientation="portrait" xlink:type="simple" id="oo_872264.jpg"><uri content-type="original_file" xlink:type="simple">https://binary.pensoft.net/fig/872264</uri></graphic></fig></tp:treatment-sec><tp:treatment-sec sec-type="description" id="SECID0ESXAE"><title>Measurements</title><p><bold>(<italic>n</italic> = 10).</bold><abbrev xmlns:xlink="http://www.w3.org/1999/xlink" xlink:title="total length (PL+EL)" id="ABBRID0E4XAE" xlink:type="simple">TL</abbrev> 2.69–4.08 (3.79) mm; <abbrev xmlns:xlink="http://www.w3.org/1999/xlink" xlink:title="head width" id="ABBRID0EBYAE" xlink:type="simple">HW</abbrev> 0.62–0.69 (0.67) mm; <abbrev xmlns:xlink="http://www.w3.org/1999/xlink" xlink:title="ompound eyes distance" id="ABBRID0EFYAE" xlink:type="simple">CED</abbrev> 0.29–0.32 (0.30) mm; <abbrev xmlns:xlink="http://www.w3.org/1999/xlink" xlink:title="pronotal length" id="ABBRID0EJYAE" xlink:type="simple">PL</abbrev> 0.55–0.66 (0.62) mm; <abbrev xmlns:xlink="http://www.w3.org/1999/xlink" xlink:title="pronotal width" id="ABBRID0ENYAE" xlink:type="simple">PW</abbrev> 1.05–1.20 (1.12) mm; <abbrev xmlns:xlink="http://www.w3.org/1999/xlink" xlink:title="elytral length" id="ABBRID0ERYAE" xlink:type="simple">EL</abbrev> 1.99–2.20 (2.10) mm; <abbrev xmlns:xlink="http://www.w3.org/1999/xlink" xlink:title="elytral width" id="ABBRID0EVYAE" xlink:type="simple">EW</abbrev> 1.50–1.71 (1.60) mm; <abbrev xmlns:xlink="http://www.w3.org/1999/xlink" xlink:title="body thickness" id="ABBRID0EZYAE" xlink:type="simple">BT</abbrev> 1.12–1.28 (1.19) mm; <abbrev xmlns:xlink="http://www.w3.org/1999/xlink" xlink:title="head width" id="ABBRID0E4YAE" xlink:type="simple">HW</abbrev>/<abbrev xmlns:xlink="http://www.w3.org/1999/xlink" xlink:title="ompound eyes distance" id="ABBRID0EBZAE" xlink:type="simple">CED</abbrev> 2.12–2.35 (2.24); <abbrev xmlns:xlink="http://www.w3.org/1999/xlink" xlink:title="pronotal width" id="ABBRID0EFZAE" xlink:type="simple">PW</abbrev>/<abbrev xmlns:xlink="http://www.w3.org/1999/xlink" xlink:title="pronotal length" id="ABBRID0EJZAE" xlink:type="simple">PL</abbrev> 1.65–2.04 (1.76); <abbrev xmlns:xlink="http://www.w3.org/1999/xlink" xlink:title="elytral length" id="ABBRID0ENZAE" xlink:type="simple">EL</abbrev>/<abbrev xmlns:xlink="http://www.w3.org/1999/xlink" xlink:title="elytral width" id="ABBRID0ERZAE" xlink:type="simple">EW</abbrev> 1.25–1.34 (1.32).</p></tp:treatment-sec><tp:treatment-sec sec-type="biology" id="SECID0EVZAE"><title>Biology.</title><p>This species usually lives in fresh waters with abundant aquatic plants such as ponds, paddies, and streams (<xref ref-type="bibr" rid="B25">Nakajima et al. 2020</xref>). The larvae eat <tp:taxon-name><tp:taxon-name-part taxon-name-part-type="family">Zygnemataceae</tp:taxon-name-part></tp:taxon-name> algae (<xref ref-type="bibr" rid="B10">Hayashi 2015</xref>). The adults were collected by sweep netting in shallow waters and are rarely attracted by light traps (<xref ref-type="bibr" rid="B10">Hayashi 2015</xref>). The pupation in mud with a pupal chamber was accomplished by laboratory rearing (<xref ref-type="bibr" rid="B10">Hayashi 2015</xref>).</p></tp:treatment-sec><tp:treatment-sec sec-type="Immature stages" id="SECID0EQ1AE"><title>Immature stages.</title><p>The color photographs were provided by <xref ref-type="bibr" rid="B23">Mitamura et al. (2017)</xref> and <xref ref-type="bibr" rid="B25">Nakajima et al. (2020)</xref>.</p></tp:treatment-sec><tp:treatment-sec sec-type="distribution" id="SECID0E51AE"><title>Distribution.</title><p>Japan: Hokkaido, Honshu, Shikoku, Kyushu, Noto-jima, Oki, Goto-retto, Taka-shima, Amakusa-shoto; China, Far East Russia.</p></tp:treatment-sec><tp:treatment-sec><!--Section generated to contain objects referenced in tp:taxon-treatment.--><fig id="F18" position="float" orientation="portrait"><object-id xmlns:xlink="http://www.w3.org/1999/xlink" content-type="doi" xlink:type="simple">10.3897/zookeys.1168.99302.figure18</object-id><object-id xmlns:xlink="http://www.w3.org/1999/xlink" content-type="arpha" xlink:type="simple">AAEF73FE-883C-590A-B9B2-4E198D8F7011</object-id><label>Figure 18.</label><caption><p>Distribution maps based on specimens examined <bold>A</bold><italic><tp:taxon-name><tp:taxon-name-part taxon-name-part-type="genus" reg="Peltodytes">Peltodytes</tp:taxon-name-part><tp:taxon-name-part taxon-name-part-type="species" reg="intermedius">intermedius</tp:taxon-name-part></tp:taxon-name></italic><bold>B</bold><italic><tp:taxon-name><tp:taxon-name-part taxon-name-part-type="genus" reg="Peltodytes">Peltodytes</tp:taxon-name-part><tp:taxon-name-part taxon-name-part-type="species" reg="sinensis">sinensis</tp:taxon-name-part></tp:taxon-name></italic><bold>C</bold><italic><tp:taxon-name><tp:taxon-name-part taxon-name-part-type="genus" reg="Haliplus">Haliplus</tp:taxon-name-part><tp:taxon-name-part taxon-name-part-type="species" reg="japonicus">japonicus</tp:taxon-name-part></tp:taxon-name></italic><bold>D</bold><italic><tp:taxon-name><tp:taxon-name-part taxon-name-part-type="genus" reg="Haliplus">Haliplus</tp:taxon-name-part><tp:taxon-name-part taxon-name-part-type="species" reg="kamiyai">kamiyai</tp:taxon-name-part></tp:taxon-name></italic> (circle), <italic><tp:taxon-name><tp:taxon-name-part taxon-name-part-type="genus" reg="Haliplus">Haliplus</tp:taxon-name-part><tp:taxon-name-part taxon-name-part-type="species" reg="morii">morii</tp:taxon-name-part></tp:taxon-name></italic> (star), <italic><tp:taxon-name><tp:taxon-name-part taxon-name-part-type="genus" reg="Haliplus">Haliplus</tp:taxon-name-part><tp:taxon-name-part taxon-name-part-type="species" reg="regimbarti">regimbarti</tp:taxon-name-part></tp:taxon-name></italic> (square) <bold>E</bold><italic><tp:taxon-name><tp:taxon-name-part taxon-name-part-type="genus" reg="Haliplus">Haliplus</tp:taxon-name-part><tp:taxon-name-part taxon-name-part-type="species" reg="simplex">simplex</tp:taxon-name-part></tp:taxon-name></italic> (black circle), <italic><tp:taxon-name><tp:taxon-name-part taxon-name-part-type="genus" reg="Haliplus">Haliplus</tp:taxon-name-part><tp:taxon-name-part taxon-name-part-type="species" reg="angustifrons">angustifrons</tp:taxon-name-part></tp:taxon-name></italic> (white circle) <bold>F</bold><italic><tp:taxon-name><tp:taxon-name-part taxon-name-part-type="genus" reg="Haliplus">Haliplus</tp:taxon-name-part><tp:taxon-name-part taxon-name-part-type="species" reg="basinotatus">basinotatus</tp:taxon-name-part></tp:taxon-name></italic> (black circle), <italic><tp:taxon-name><tp:taxon-name-part taxon-name-part-type="genus" reg="Haliplus">Haliplus</tp:taxon-name-part><tp:taxon-name-part taxon-name-part-type="species" reg="kotoshonis">kotoshonis</tp:taxon-name-part></tp:taxon-name></italic> (white circle).</p></caption><graphic xmlns:xlink="http://www.w3.org/1999/xlink" xlink:href="zookeys-1168-267_article-99302__-g018.jpg" position="float" orientation="portrait" xlink:type="simple" id="oo_872278.jpg"><uri content-type="original_file" xlink:type="simple">https://binary.pensoft.net/fig/872278</uri></graphic></fig><supplementary-material xmlns:xlink="http://www.w3.org/1999/xlink" id="S1" position="float" orientation="portrait" xlink:type="simple"><object-id content-type="doi" xlink:type="simple">10.3897/zookeys.1168.99302.suppl1</object-id><object-id content-type="zenodo_dep_id" xlink:type="simple">8116036</object-id><object-id content-type="arpha" xlink:type="simple">BD31E904-19DB-5A3B-8E85-05C756045CEE</object-id><label>Supplementary material 1</label><caption><p>The list of specimens examined in this study</p></caption><statement content-type="dataType"><label>Data type</label><p>table (.xlsx)</p></statement><media xlink:href="zookeys-1168-267_article-99302__-s001.xlsx" mimetype="application" mime-subtype="vnd.openxmlformats-officedocument.spreadsheetml.sheet" position="float" orientation="portrait" xlink:type="simple" id="oo_872280.xlsx"><uri content-type="original_file" xlink:type="simple">https://binary.pensoft.net/file/872280</uri></media><permissions><license xlink:type="simple"><license-p>This dataset is made available under the Open Database License (http://opendatacommons.org/licenses/odbl/1.0/). The Open Database License (ODbL) is a license agreement intended to allow users to freely share, modify, and use this Dataset while maintaining this same freedom for others, provided that the original source and author(s) are credited.</license-p></license></permissions><attrib specific-use="authors">Masakazu Hayashi, Tomofumi Iwata, Hiroyuki Yoshitomi</attrib></supplementary-material></tp:treatment-sec><ref-list><ref id="B16"><mixed-citation xmlns:xlink="http://www.w3.org/1999/xlink" xlink:type="simple"><person-group><name name-style="western"><surname>Kamiya</surname><given-names>K</given-names></name></person-group> (<year>1936</year>) <article-title>Family <tp:taxon-name><tp:taxon-name-part taxon-name-part-type="family">Gyrinidae</tp:taxon-name-part></tp:taxon-name> Family <tp:taxon-name><tp:taxon-name-part taxon-name-part-type="family">Haliplidae</tp:taxon-name-part></tp:taxon-name>.</article-title><source>Fauna Nipponica</source><volume>10</volume>: <fpage>1</fpage>–<lpage>55</lpage>.</mixed-citation></ref><ref id="B35"><mixed-citation xmlns:xlink="http://www.w3.org/1999/xlink" xlink:type="simple"><person-group><name name-style="western"><surname>Satô</surname><given-names>M</given-names></name></person-group> (<year>1985</year>) <article-title><tp:taxon-name><tp:taxon-name-part taxon-name-part-type="family">Haliplidae</tp:taxon-name-part></tp:taxon-name>.</article-title> In: <person-group><name name-style="western"><surname>Ueno</surname><given-names>S</given-names></name><name name-style="western"><surname>Kurosawa</surname><given-names>Y</given-names></name><name name-style="western"><surname>Satô</surname><given-names>M</given-names></name></person-group> (<role>Eds</role>) <issue-title>The Coleoptera of Japan in Color (Vol.</issue-title><source>II). Hoikusha, Osaka</source>, <fpage>180</fpage>–<lpage>181</lpage>. [pl. 33.] [In Japanese]</mixed-citation></ref><ref id="B27"><mixed-citation xmlns:xlink="http://www.w3.org/1999/xlink" xlink:type="simple"><person-group><name name-style="western"><surname>Nakane</surname><given-names>T</given-names></name></person-group> (<year>1963a</year>) <source><tp:taxon-name><tp:taxon-name-part taxon-name-part-type="family">Haliplidae</tp:taxon-name-part></tp:taxon-name>. In: Nakane T, Obayashi K, Nomura S, Kurosawa Y (Eds) Iconographia Insectorum Japonicorum Color naturali edita (Vol. 2).</source><publisher-name>Hokuryukan</publisher-name>, <publisher-loc>Tokyo</publisher-loc>, <size units="page">55 pp</size>. [pl. 28.] [In Japanese]</mixed-citation></ref><ref id="B29"><mixed-citation xmlns:xlink="http://www.w3.org/1999/xlink" xlink:type="simple"><person-group><name name-style="western"><surname>Nakane</surname><given-names>T</given-names></name></person-group> (<year>1985</year>) <article-title>A revisional study on Japanese species of the genus <italic><tp:taxon-name><tp:taxon-name-part taxon-name-part-type="genus">Haliplus</tp:taxon-name-part></tp:taxon-name></italic> Latreille (<tp:taxon-name><tp:taxon-name-part taxon-name-part-type="order">Coleoptera</tp:taxon-name-part></tp:taxon-name>, <tp:taxon-name><tp:taxon-name-part taxon-name-part-type="family">Haliplidae</tp:taxon-name-part></tp:taxon-name>).</article-title><source>Kita-Kyushu no Konchu</source><volume>32</volume>: <fpage>61</fpage>–<lpage>67</lpage>. [pl. 6–7.] [In Japanese]</mixed-citation></ref><ref id="B30"><mixed-citation xmlns:xlink="http://www.w3.org/1999/xlink" xlink:type="simple"><person-group><name name-style="western"><surname>Nakane</surname><given-names>T</given-names></name></person-group> (<year>1987</year>) <article-title>The beetles of Japan (new series) 80.</article-title><source>Insects &amp; Nature</source><volume>22</volume>(<issue>11</issue>): <fpage>26</fpage>–<lpage>30</lpage>. [In Japanese]</mixed-citation></ref><ref id="B20"><mixed-citation xmlns:xlink="http://www.w3.org/1999/xlink" xlink:type="simple"><person-group><name name-style="western"><surname>Matsui</surname><given-names>E</given-names></name></person-group> (<year>1992</year>) <article-title>A list of aquatic <tp:taxon-name><tp:taxon-name-part taxon-name-part-type="order">Coleoptera</tp:taxon-name-part></tp:taxon-name> from Amakusa Islands, Kumamoto Pref., Japan.</article-title><source>Bulletin of Kumamoto Kontyu dokokai</source><volume>38</volume>(<issue>1</issue>): <fpage>1</fpage>–<lpage>20</lpage>. [In Japanese]</mixed-citation></ref><ref id="B43"><mixed-citation xmlns:xlink="http://www.w3.org/1999/xlink" xlink:type="simple"><person-group><name name-style="western"><surname>Tomisawa</surname><given-names>A</given-names></name></person-group> (<year>2012</year>) <article-title>A list of aquatic insects collected in Noto Island, Ishikawa, Japan.</article-title><source>Tokkuribachi</source><volume>80</volume>: <fpage>41</fpage>–<lpage>43</lpage>. [In Japanese]</mixed-citation></ref><ref id="B21"><mixed-citation xmlns:xlink="http://www.w3.org/1999/xlink" xlink:type="simple"><person-group><name name-style="western"><surname>Matsuo</surname><given-names>T</given-names></name><name name-style="western"><surname>Fukagawa</surname><given-names>G</given-names></name></person-group> (<year>2016</year>) <article-title>Notes on <tp:taxon-name><tp:taxon-name-part taxon-name-part-type="family">Haliplidae</tp:taxon-name-part></tp:taxon-name> (<tp:taxon-name><tp:taxon-name-part taxon-name-part-type="order">Coleoptera</tp:taxon-name-part></tp:taxon-name>) in Nagasaki Prefecture, Kyusyu, Japan.</article-title><source>Nagasaki-ken Seibutsu Gakkaishi</source><volume>78</volume>: <fpage>49</fpage>–<lpage>57</lpage>. [In Japanese]</mixed-citation></ref><ref id="B23"><mixed-citation xmlns:xlink="http://www.w3.org/1999/xlink" xlink:type="simple"><person-group><name name-style="western"><surname>Mitamura</surname><given-names>T</given-names></name><name name-style="western"><surname>Hirasawa</surname><given-names>K</given-names></name><name name-style="western"><surname>Yoshii</surname><given-names>S</given-names></name></person-group> (<year>2017</year>) <source>The Handbook of Japanese Aquatic Insects (Vol. 1): <tp:taxon-name><tp:taxon-name-part taxon-name-part-type="order">Coleoptera</tp:taxon-name-part></tp:taxon-name>.</source><publisher-name>Bun-ichi Sogo Shuppan</publisher-name>, <publisher-loc>Tokyo</publisher-loc>, <size units="page">352 pp</size>. [In Japanese]</mixed-citation></ref><ref id="B11"><mixed-citation xmlns:xlink="http://www.w3.org/1999/xlink" xlink:type="simple"><person-group><name name-style="western"><surname>Hayashi</surname><given-names>M</given-names></name><name name-style="western"><surname>Kadowaki</surname><given-names>H</given-names></name></person-group> (<year>2019</year>) <article-title>Species number survey of <tp:taxon-name><tp:taxon-name-part taxon-name-part-type="class">Insecta</tp:taxon-name-part></tp:taxon-name> of Oki Islands, Shimane Prefecture, Japan.</article-title><source>Special Bulletin of the Hoshizaki Green Foundation</source><volume>23</volume>: <fpage>1</fpage>–<lpage>76</lpage>. [In Japanese]</mixed-citation></ref><ref id="B25"><mixed-citation xmlns:xlink="http://www.w3.org/1999/xlink" xlink:type="simple"><person-group><name name-style="western"><surname>Nakajima</surname><given-names>J</given-names></name><name name-style="western"><surname>Hayashi</surname><given-names>M</given-names></name><name name-style="western"><surname>Ishida</surname><given-names>K</given-names></name><name name-style="western"><surname>Kitano</surname><given-names>T</given-names></name><name name-style="western"><surname>Yoshitomi</surname><given-names>H</given-names></name></person-group> (<year>2020</year>) <source>Aquatic <tp:taxon-name><tp:taxon-name-part taxon-name-part-type="order">Coleoptera</tp:taxon-name-part></tp:taxon-name> and <tp:taxon-name><tp:taxon-name-part taxon-name-part-type="order">Hemiptera</tp:taxon-name-part></tp:taxon-name> of Japan.</source><publisher-name>Bun-ichi Sogo Shuppan</publisher-name>, <publisher-loc>Tokyo</publisher-loc>, <size units="page">352 pp</size>. [In Japanese]</mixed-citation></ref><ref id="B34"><mixed-citation xmlns:xlink="http://www.w3.org/1999/xlink" xlink:type="simple"><person-group><name name-style="western"><surname>Satô</surname><given-names>M</given-names></name></person-group> (<year>1984</year>) <article-title>Taxonomic notes on the aquatic <tp:taxon-name><tp:taxon-name-part taxon-name-part-type="order">Coleoptera</tp:taxon-name-part></tp:taxon-name> of Japan, I. Coleopterists’.</article-title><source>News</source><volume>65</volume>: <fpage>1</fpage>–<lpage>4</lpage>. [In Japanese]</mixed-citation></ref><ref id="B54"><mixed-citation xmlns:xlink="http://www.w3.org/1999/xlink" xlink:type="simple"><person-group><name name-style="western"><surname>van Vondel</surname><given-names>BJ</given-names></name><name name-style="western"><surname>Holmen</surname><given-names>M</given-names></name><name name-style="western"><surname>Petrov</surname><given-names>PN</given-names></name></person-group> (<year>2006</year>) <article-title>Review of the Palaearctic and Oriental species of the subgenus <tp:taxon-name><tp:taxon-name-part taxon-name-part-type="genus"/><tp:taxon-name-part taxon-name-part-type="subgenus">Haliplus</tp:taxon-name-part></tp:taxon-name> s.str. (<tp:taxon-name><tp:taxon-name-part taxon-name-part-type="order">Coleoptera</tp:taxon-name-part></tp:taxon-name>: <tp:taxon-name><tp:taxon-name-part taxon-name-part-type="family">Haliplidae</tp:taxon-name-part></tp:taxon-name>: <tp:taxon-name><tp:taxon-name-part taxon-name-part-type="genus">Haliplus</tp:taxon-name-part></tp:taxon-name>) with descriptions of three new species.</article-title><source>Tijdschrift voor Entomologie</source><volume>149</volume>(<issue>2</issue>): <fpage>227</fpage>–<lpage>273</lpage>. <ext-link xlink:href="10.1163/22119434-900000203" ext-link-type="doi" xlink:type="simple">https://doi.org/10.1163/22119434-900000203</ext-link></mixed-citation></ref><ref id="B10"><mixed-citation xmlns:xlink="http://www.w3.org/1999/xlink" xlink:type="simple"><person-group><name name-style="western"><surname>Hayashi</surname><given-names>M</given-names></name></person-group> (<year>2015</year>) <article-title>Aquatic insects of Sanin Region, west Japan I: <tp:taxon-name><tp:taxon-name-part taxon-name-part-type="order">Coleoptera</tp:taxon-name-part></tp:taxon-name> (part 1).</article-title><source>Special Bulletin of the Hoshizaki Green Foundation</source><volume>15</volume>: <fpage>1</fpage>–<lpage>98</lpage>. [In Japanese]</mixed-citation></ref></ref-list></tp:taxon-treatment>
