# Supplementary material for: ﻿Revision of the family Haliplidae (Insecta, Coleoptera) in Japan
Source: Zookeys. 2023 Jul 3;1168:267–94. doi: 10.3897/zookeys.1168.99302 (PMC10848856; doi:10.3897/zookeys.1168.99302)
Supplement: XML Treatment for Haliplus (Nipponiplus) regimbarti [file zookeys.1168.99302-treatment4.xml]

<!DOCTYPE tp:taxon-treatment
  PUBLIC "-//TaxonX//DTD Taxonomic Treatment Publishing DTD v0 20100105//EN" "tax-treatment-NSO.dtd">
<tp:taxon-treatment xmlns:tp="http://www.plazi.org/taxpub"><tp:treatment-meta><kwd-group><label>Taxon classification</label><kwd>
                  <named-content content-type="kingdom">Animalia</named-content>
                </kwd><kwd>
                  <named-content content-type="order">Coleoptera</named-content>
                </kwd><kwd>
                  <named-content content-type="family">Haliplidae</named-content>
                </kwd></kwd-group><mixed-citation publication-type="journal"><person-group><name><surname>Hayashi</surname><given-names>Masakazu</given-names></name><name><surname>Iwata</surname><given-names>Tomofumi</given-names></name><name><surname>Yoshitomi</surname><given-names>Hiroyuki</given-names></name></person-group><article-title>﻿Revision of the family <tp:taxon-name><tp:taxon-name-part taxon-name-part-type="family">Haliplidae</tp:taxon-name-part></tp:taxon-name> (<tp:taxon-name><tp:taxon-name-part taxon-name-part-type="class">Insecta</tp:taxon-name-part></tp:taxon-name>, <tp:taxon-name><tp:taxon-name-part taxon-name-part-type="order">Coleoptera</tp:taxon-name-part></tp:taxon-name>) in Japan</article-title><source>Zookeys</source><day>03</day><month>07</month><year>2023</year><volume>1168</volume><fpage>267</fpage><lpage>294</lpage><pub-id pub-id-type="doi">10.3897/zookeys.1168.99302</pub-id></mixed-citation></tp:treatment-meta><tp:nomenclature><label>﻿</label><tp:taxon-name><object-id xmlns:xlink="http://www.w3.org/1999/xlink" content-type="arpha" xlink:type="simple">F39C7D3A-6F7A-55F8-8355-1172DCF7A0F6</object-id><tp:taxon-name-part taxon-name-part-type="genus" reg="Haliplus">Haliplus</tp:taxon-name-part> (<tp:taxon-name-part taxon-name-part-type="subgenus" reg="Nipponiplus">Nipponiplus</tp:taxon-name-part>) <tp:taxon-name-part taxon-name-part-type="species" reg="regimbarti">regimbarti</tp:taxon-name-part></tp:taxon-name><tp:taxon-authority>Zaitzev, 1908</tp:taxon-authority><xref ref-type="fig" rid="F5">Figs 5</xref><xref ref-type="fig" rid="F18">, 18D Japanese name: Taiwan-kogashira-mizumushi</xref><tp:nomenclature-citation-list><tp:nomenclature-citation><tp:taxon-name>
                    <tp:taxon-name-part taxon-name-part-type="genus" reg="Haliplus">Haliplus</tp:taxon-name-part>
                    <tp:taxon-name-part taxon-name-part-type="species" reg="brevis">brevis</tp:taxon-name-part>
                  </tp:taxon-name><comment>Wehncke, 1880: 7. [nec <xref ref-type="bibr" rid="B40">Stephens 1828</xref>]</comment></tp:nomenclature-citation><tp:nomenclature-citation><tp:taxon-name>
                    <tp:taxon-name-part taxon-name-part-type="genus" reg="Haliplus">Haliplus</tp:taxon-name-part>
                    <tp:taxon-name-part taxon-name-part-type="species" reg="regimbarti">regimbarti</tp:taxon-name-part>
                  </tp:taxon-name><comment>Zaitzev, 1908: 122. [replacement name for <tp:taxon-name><tp:taxon-name-part taxon-name-part-type="genus" reg="Haliplus">Haliplus</tp:taxon-name-part><tp:taxon-name-part taxon-name-part-type="species" reg="brevis">brevis</tp:taxon-name-part></tp:taxon-name> Wehncke, 1880]</comment></tp:nomenclature-citation><tp:nomenclature-citation><tp:taxon-name>
                    <tp:taxon-name-part taxon-name-part-type="genus" reg="Haliplus">Haliplus</tp:taxon-name-part>
                    <tp:taxon-name-part taxon-name-part-type="species" reg="regimbarti">regimbarti</tp:taxon-name-part>
                  </tp:taxon-name><comment>: Vondel 1995: 122; <xref ref-type="bibr" rid="B25">Nakajima et al. 2020</xref>: 21.</comment></tp:nomenclature-citation><tp:nomenclature-citation><tp:taxon-name><tp:taxon-name-part taxon-name-part-type="genus" reg="Haliplus">Haliplus</tp:taxon-name-part> (<tp:taxon-name-part taxon-name-part-type="subgenus" reg="Haliplus">Haliplus</tp:taxon-name-part>) <tp:taxon-name-part taxon-name-part-type="species" reg="regimbarti">regimbarti</tp:taxon-name-part></tp:taxon-name><comment>: Vondel et al. 2006: 257; <xref ref-type="bibr" rid="B15">Iwata 2016</xref>: 100.</comment></tp:nomenclature-citation><tp:nomenclature-citation><tp:taxon-name>
                    <tp:taxon-name-part taxon-name-part-type="genus" reg="Haliplus">Haliplus</tp:taxon-name-part>
                    <tp:taxon-name-part taxon-name-part-type="species" reg="sauteri">sauteri</tp:taxon-name-part>
                  </tp:taxon-name><comment>Zimmermann, 1924: 130. [synonymized by <xref ref-type="bibr" rid="B48">van Vondel 1995</xref>]</comment></tp:nomenclature-citation></tp:nomenclature-citation-list></tp:nomenclature><tp:treatment-sec sec-type="material" id="SECID0EU6AE"><title>Material examined.</title><p>Specimens examined in this study are listed in Suppl. material <xref ref-type="supplementary-material" rid="S1">1</xref>.</p></tp:treatment-sec><tp:treatment-sec sec-type="description" id="SECID0E56AE"><title>Measurements</title><p><bold>(<italic>n</italic> = 4).</bold><abbrev xmlns:xlink="http://www.w3.org/1999/xlink" xlink:title="total length (PL+EL)" id="ABBRID0EKAAG" xlink:type="simple">TL</abbrev> 2.87–4.44 (4.02) mm; <abbrev xmlns:xlink="http://www.w3.org/1999/xlink" xlink:title="head width" id="ABBRID0EOAAG" xlink:type="simple">HW</abbrev> 0.68–0.74 (0.72) mm; <abbrev xmlns:xlink="http://www.w3.org/1999/xlink" xlink:title="ompound eyes distance" id="ABBRID0ESAAG" xlink:type="simple">CED</abbrev> 0.31–0.34 (0.32) mm; <abbrev xmlns:xlink="http://www.w3.org/1999/xlink" xlink:title="pronotal length" id="ABBRID0EWAAG" xlink:type="simple">PL</abbrev> 0.65–0.71 (0.68) mm; <abbrev xmlns:xlink="http://www.w3.org/1999/xlink" xlink:title="pronotal width" id="ABBRID0E1AAG" xlink:type="simple">PW</abbrev> 1.23–1.35 (1.30) mm; <abbrev xmlns:xlink="http://www.w3.org/1999/xlink" xlink:title="elytral length" id="ABBRID0E5AAG" xlink:type="simple">EL</abbrev> 2.22–2.35 (2.31) mm; <abbrev xmlns:xlink="http://www.w3.org/1999/xlink" xlink:title="elytral width" id="ABBRID0ECBAG" xlink:type="simple">EW</abbrev> 1.76–1.90 (1.85) mm; <abbrev xmlns:xlink="http://www.w3.org/1999/xlink" xlink:title="body thickness" id="ABBRID0EGBAG" xlink:type="simple">BT</abbrev> 1.26–1.39 (1.35) mm; <abbrev xmlns:xlink="http://www.w3.org/1999/xlink" xlink:title="head width" id="ABBRID0EKBAG" xlink:type="simple">HW</abbrev>/<abbrev xmlns:xlink="http://www.w3.org/1999/xlink" xlink:title="ompound eyes distance" id="ABBRID0EOBAG" xlink:type="simple">CED</abbrev> 2.18–2.34 (2.23); <abbrev xmlns:xlink="http://www.w3.org/1999/xlink" xlink:title="pronotal width" id="ABBRID0ESBAG" xlink:type="simple">PW</abbrev>/<abbrev xmlns:xlink="http://www.w3.org/1999/xlink" xlink:title="pronotal length" id="ABBRID0EWBAG" xlink:type="simple">PL</abbrev> 1.84–1.98 (1.92); <abbrev xmlns:xlink="http://www.w3.org/1999/xlink" xlink:title="elytral length" id="ABBRID0E1BAG" xlink:type="simple">EL</abbrev>/<abbrev xmlns:xlink="http://www.w3.org/1999/xlink" xlink:title="elytral width" id="ABBRID0E5BAG" xlink:type="simple">EW</abbrev> 1.22–1.26 (1.25).</p><fig id="F5" position="float" orientation="portrait"><object-id xmlns:xlink="http://www.w3.org/1999/xlink" content-type="doi" xlink:type="simple">10.3897/zookeys.1168.99302.figure5</object-id><object-id xmlns:xlink="http://www.w3.org/1999/xlink" content-type="arpha" xlink:type="simple">9EFCDB12-467B-5866-AE7F-90EF0DDE5B9D</object-id><label>Figure 5.</label><caption><p><italic><tp:taxon-name><tp:taxon-name-part taxon-name-part-type="genus" reg="Haliplus">Haliplus</tp:taxon-name-part><tp:taxon-name-part taxon-name-part-type="species" reg="regimbarti">regimbarti</tp:taxon-name-part></tp:taxon-name></italic><bold>A</bold> habitus <bold>B</bold> head <bold>C</bold> prosternal process <bold>D</bold> penis <bold>E</bold> left paramere <bold>F</bold> right paramere. Scale bars: 1.0 mm <bold>A</bold>; 0.5 mm (<bold>B</bold>); 0.25 mm (<bold>C</bold>); 0.1 mm (<bold>D–F</bold>).</p></caption><graphic xmlns:xlink="http://www.w3.org/1999/xlink" xlink:href="zookeys-1168-267_article-99302__-g005.jpg" position="float" orientation="portrait" xlink:type="simple" id="oo_872265.jpg"><uri content-type="original_file" xlink:type="simple">https://binary.pensoft.net/fig/872265</uri></graphic></fig></tp:treatment-sec><tp:treatment-sec sec-type="biology" id="SECID0EODAG"><title>Biology.</title><p>This species was collected from a small pond with submerged water plants (<xref ref-type="bibr" rid="B15">Iwata 2016</xref>) and a narrow stream with flourishing water plants flowing beside paddy fields (<xref ref-type="bibr" rid="B25">Nakajima et al. 2020</xref>).</p></tp:treatment-sec><tp:treatment-sec sec-type="Immature stages" id="SECID0E3DAG"><title>Immature stages.</title><p>Unknown.</p></tp:treatment-sec><tp:treatment-sec sec-type="distribution" id="SECID0EBEAG"><title>Distribution.</title><p>Japan: Nansei shoto (Yonaguni-jima); Taiwan, south China.</p></tp:treatment-sec><tp:treatment-sec><!--Section generated to contain objects referenced in tp:taxon-treatment.--><fig id="F18" position="float" orientation="portrait"><object-id xmlns:xlink="http://www.w3.org/1999/xlink" content-type="doi" xlink:type="simple">10.3897/zookeys.1168.99302.figure18</object-id><object-id xmlns:xlink="http://www.w3.org/1999/xlink" content-type="arpha" xlink:type="simple">AAEF73FE-883C-590A-B9B2-4E198D8F7011</object-id><label>Figure 18.</label><caption><p>Distribution maps based on specimens examined <bold>A</bold><italic><tp:taxon-name><tp:taxon-name-part taxon-name-part-type="genus" reg="Peltodytes">Peltodytes</tp:taxon-name-part><tp:taxon-name-part taxon-name-part-type="species" reg="intermedius">intermedius</tp:taxon-name-part></tp:taxon-name></italic><bold>B</bold><italic><tp:taxon-name><tp:taxon-name-part taxon-name-part-type="genus" reg="Peltodytes">Peltodytes</tp:taxon-name-part><tp:taxon-name-part taxon-name-part-type="species" reg="sinensis">sinensis</tp:taxon-name-part></tp:taxon-name></italic><bold>C</bold><italic><tp:taxon-name><tp:taxon-name-part taxon-name-part-type="genus" reg="Haliplus">Haliplus</tp:taxon-name-part><tp:taxon-name-part taxon-name-part-type="species" reg="japonicus">japonicus</tp:taxon-name-part></tp:taxon-name></italic><bold>D</bold><italic><tp:taxon-name><tp:taxon-name-part taxon-name-part-type="genus" reg="Haliplus">Haliplus</tp:taxon-name-part><tp:taxon-name-part taxon-name-part-type="species" reg="kamiyai">kamiyai</tp:taxon-name-part></tp:taxon-name></italic> (circle), <italic><tp:taxon-name><tp:taxon-name-part taxon-name-part-type="genus" reg="Haliplus">Haliplus</tp:taxon-name-part><tp:taxon-name-part taxon-name-part-type="species" reg="morii">morii</tp:taxon-name-part></tp:taxon-name></italic> (star), <italic><tp:taxon-name><tp:taxon-name-part taxon-name-part-type="genus" reg="Haliplus">Haliplus</tp:taxon-name-part><tp:taxon-name-part taxon-name-part-type="species" reg="regimbarti">regimbarti</tp:taxon-name-part></tp:taxon-name></italic> (square) <bold>E</bold><italic><tp:taxon-name><tp:taxon-name-part taxon-name-part-type="genus" reg="Haliplus">Haliplus</tp:taxon-name-part><tp:taxon-name-part taxon-name-part-type="species" reg="simplex">simplex</tp:taxon-name-part></tp:taxon-name></italic> (black circle), <italic><tp:taxon-name><tp:taxon-name-part taxon-name-part-type="genus" reg="Haliplus">Haliplus</tp:taxon-name-part><tp:taxon-name-part taxon-name-part-type="species" reg="angustifrons">angustifrons</tp:taxon-name-part></tp:taxon-name></italic> (white circle) <bold>F</bold><italic><tp:taxon-name><tp:taxon-name-part taxon-name-part-type="genus" reg="Haliplus">Haliplus</tp:taxon-name-part><tp:taxon-name-part taxon-name-part-type="species" reg="basinotatus">basinotatus</tp:taxon-name-part></tp:taxon-name></italic> (black circle), <italic><tp:taxon-name><tp:taxon-name-part taxon-name-part-type="genus" reg="Haliplus">Haliplus</tp:taxon-name-part><tp:taxon-name-part taxon-name-part-type="species" reg="kotoshonis">kotoshonis</tp:taxon-name-part></tp:taxon-name></italic> (white circle).</p></caption><graphic xmlns:xlink="http://www.w3.org/1999/xlink" xlink:href="zookeys-1168-267_article-99302__-g018.jpg" position="float" orientation="portrait" xlink:type="simple" id="oo_872278.jpg"><uri content-type="original_file" xlink:type="simple">https://binary.pensoft.net/fig/872278</uri></graphic></fig><supplementary-material xmlns:xlink="http://www.w3.org/1999/xlink" id="S1" position="float" orientation="portrait" xlink:type="simple"><object-id content-type="doi" xlink:type="simple">10.3897/zookeys.1168.99302.suppl1</object-id><object-id content-type="zenodo_dep_id" xlink:type="simple">8116036</object-id><object-id content-type="arpha" xlink:type="simple">BD31E904-19DB-5A3B-8E85-05C756045CEE</object-id><label>Supplementary material 1</label><caption><p>The list of specimens examined in this study</p></caption><statement content-type="dataType"><label>Data type</label><p>table (.xlsx)</p></statement><media xlink:href="zookeys-1168-267_article-99302__-s001.xlsx" mimetype="application" mime-subtype="vnd.openxmlformats-officedocument.spreadsheetml.sheet" position="float" orientation="portrait" xlink:type="simple" id="oo_872280.xlsx"><uri content-type="original_file" xlink:type="simple">https://binary.pensoft.net/file/872280</uri></media><permissions><license xlink:type="simple"><license-p>This dataset is made available under the Open Database License (http://opendatacommons.org/licenses/odbl/1.0/). The Open Database License (ODbL) is a license agreement intended to allow users to freely share, modify, and use this Dataset while maintaining this same freedom for others, provided that the original source and author(s) are credited.</license-p></license></permissions><attrib specific-use="authors">Masakazu Hayashi, Tomofumi Iwata, Hiroyuki Yoshitomi</attrib></supplementary-material></tp:treatment-sec><ref-list><ref id="B40"><mixed-citation xmlns:xlink="http://www.w3.org/1999/xlink" xlink:type="simple"><person-group><name name-style="western"><surname>Stephens</surname><given-names>JE</given-names></name></person-group> (<year>1828</year>) <source>Illustrations of British Entomology. <tp:taxon-name><tp:taxon-name-part taxon-name-part-type="clade">Mandibulata</tp:taxon-name-part></tp:taxon-name> (Vol. 2).</source><publisher-name>Baldwin &amp; Cradock</publisher-name>, <publisher-loc>London</publisher-loc>, <size units="page">200 pp</size>. <ext-link xlink:href="10.5962/bhl.title.50040" ext-link-type="doi" xlink:type="simple">https://doi.org/10.5962/bhl.title.50040</ext-link></mixed-citation></ref><ref id="B25"><mixed-citation xmlns:xlink="http://www.w3.org/1999/xlink" xlink:type="simple"><person-group><name name-style="western"><surname>Nakajima</surname><given-names>J</given-names></name><name name-style="western"><surname>Hayashi</surname><given-names>M</given-names></name><name name-style="western"><surname>Ishida</surname><given-names>K</given-names></name><name name-style="western"><surname>Kitano</surname><given-names>T</given-names></name><name name-style="western"><surname>Yoshitomi</surname><given-names>H</given-names></name></person-group> (<year>2020</year>) <source>Aquatic <tp:taxon-name><tp:taxon-name-part taxon-name-part-type="order">Coleoptera</tp:taxon-name-part></tp:taxon-name> and <tp:taxon-name><tp:taxon-name-part taxon-name-part-type="order">Hemiptera</tp:taxon-name-part></tp:taxon-name> of Japan.</source><publisher-name>Bun-ichi Sogo Shuppan</publisher-name>, <publisher-loc>Tokyo</publisher-loc>, <size units="page">352 pp</size>. [In Japanese]</mixed-citation></ref><ref id="B15"><mixed-citation xmlns:xlink="http://www.w3.org/1999/xlink" xlink:type="simple"><person-group><name name-style="western"><surname>Iwata</surname><given-names>T</given-names></name></person-group> (<year>2016</year>) <article-title>A new record of <italic><tp:taxon-name><tp:taxon-name-part taxon-name-part-type="genus">Haliplus</tp:taxon-name-part><tp:taxon-name-part taxon-name-part-type="species">regimbarti</tp:taxon-name-part></tp:taxon-name></italic> (<tp:taxon-name><tp:taxon-name-part taxon-name-part-type="order">Coleoptera</tp:taxon-name-part></tp:taxon-name>: <tp:taxon-name><tp:taxon-name-part taxon-name-part-type="family">Haliplidae</tp:taxon-name-part></tp:taxon-name>) from Japan.</article-title><source>Japanese Journal of Systematic Entomology</source><volume>22</volume>: <fpage>99</fpage>–<lpage>100</lpage>.</mixed-citation></ref><ref id="B48"><mixed-citation xmlns:xlink="http://www.w3.org/1999/xlink" xlink:type="simple"><person-group><name name-style="western"><surname>van Vondel</surname><given-names>BJ</given-names></name></person-group> (<year>1995</year>) <article-title><tp:taxon-name><tp:taxon-name-part taxon-name-part-type="family">Haliplidae</tp:taxon-name-part></tp:taxon-name>: Review of the <tp:taxon-name><tp:taxon-name-part taxon-name-part-type="family">Haliplidae</tp:taxon-name-part></tp:taxon-name> of China.</article-title><source>In: Jäch MA, Ji L (Eds) Water Beetles of China</source><volume>1</volume>: <fpage>111</fpage>–<lpage>154</lpage>.</mixed-citation></ref></ref-list></tp:taxon-treatment>
