# Supplementary material for: ﻿Revision of the family Haliplidae (Insecta, Coleoptera) in Japan
Source: Zookeys. 2023 Jul 3;1168:267–94. doi: 10.3897/zookeys.1168.99302 (PMC10848856; doi:10.3897/zookeys.1168.99302)
Supplement: XML Treatment for Haliplus (Haliplus) morii [file zookeys.1168.99302-treatment6.xml]

<!DOCTYPE tp:taxon-treatment
  PUBLIC "-//TaxonX//DTD Taxonomic Treatment Publishing DTD v0 20100105//EN" "tax-treatment-NSO.dtd">
<tp:taxon-treatment xmlns:tp="http://www.plazi.org/taxpub"><tp:treatment-meta><kwd-group><label>Taxon classification</label><kwd>
                  <named-content content-type="kingdom">Animalia</named-content>
                </kwd><kwd>
                  <named-content content-type="order">Coleoptera</named-content>
                </kwd><kwd>
                  <named-content content-type="family">Haliplidae</named-content>
                </kwd></kwd-group><mixed-citation publication-type="journal"><person-group><name><surname>Hayashi</surname><given-names>Masakazu</given-names></name><name><surname>Iwata</surname><given-names>Tomofumi</given-names></name><name><surname>Yoshitomi</surname><given-names>Hiroyuki</given-names></name></person-group><article-title>﻿Revision of the family <tp:taxon-name><tp:taxon-name-part taxon-name-part-type="family">Haliplidae</tp:taxon-name-part></tp:taxon-name> (<tp:taxon-name><tp:taxon-name-part taxon-name-part-type="class">Insecta</tp:taxon-name-part></tp:taxon-name>, <tp:taxon-name><tp:taxon-name-part taxon-name-part-type="order">Coleoptera</tp:taxon-name-part></tp:taxon-name>) in Japan</article-title><source>Zookeys</source><day>03</day><month>07</month><year>2023</year><volume>1168</volume><fpage>267</fpage><lpage>294</lpage><pub-id pub-id-type="doi">10.3897/zookeys.1168.99302</pub-id></mixed-citation></tp:treatment-meta><tp:nomenclature><label>﻿</label><tp:taxon-name><object-id xmlns:xlink="http://www.w3.org/1999/xlink" content-type="arpha" xlink:type="simple">B5B9833B-4EA7-57C0-8BD9-0836F70B3FCE</object-id><tp:taxon-name-part taxon-name-part-type="genus" reg="Haliplus">Haliplus</tp:taxon-name-part> (<tp:taxon-name-part taxon-name-part-type="subgenus" reg="Haliplus">Haliplus</tp:taxon-name-part>) <tp:taxon-name-part taxon-name-part-type="species" reg="morii">morii</tp:taxon-name-part> <object-id xmlns:xlink="http://www.w3.org/1999/xlink" content-type="zoobank" xlink:type="simple">https://zoobank.org/71E771A3-91A0-4F75-885E-4D1789CBCD8F</object-id></tp:taxon-name><tp:taxon-status xmlns:xlink="http://www.w3.org/1999/xlink" xlink:type="simple">sp. nov.</tp:taxon-status><xref ref-type="fig" rid="F7">Figs 7</xref><xref ref-type="fig" rid="F8">, 8</xref><xref ref-type="fig" rid="F9">, 9</xref><xref ref-type="fig" rid="F10">, 10</xref><xref ref-type="fig" rid="F18">, 18D Japanese name: Mizonashi-kogashira-mizumushi</xref></tp:nomenclature><tp:treatment-sec sec-type="Type series" id="SECID0ESOAG"><title>Type series.</title><p><bold><italic>Holotype</italic></bold> (Fig. <xref ref-type="fig" rid="F7">7</xref>) [<named-content xmlns:xlink="http://www.w3.org/1999/xlink" content-type="dwc:institutional_code" xlink:title="Ehime University" xlink:href="http://grbio.org/institution/ehime-university" xlink:type="simple">EUMJ</named-content>] 1 male Ochifushi, Yuza-machi, Yamagata Pref., Japan, 21.II.1993, M. Takahashi leg. <bold><italic>Paratypes</italic></bold> [<named-content xmlns:xlink="http://www.w3.org/1999/xlink" content-type="dwc:institutional_code" xlink:title="Ehime University" xlink:href="http://grbio.org/institution/ehime-university" xlink:type="simple">EUMJ</named-content>, <abbrev xmlns:xlink="http://www.w3.org/1999/xlink" xlink:title="Hoshizaki Institute for Wildlife Protection" id="ABBRID0EMPAG" xlink:type="simple">HOWP</abbrev>] 11 exs. (male and female) Same data as holotype.</p><fig id="F7" position="float" orientation="portrait"><object-id xmlns:xlink="http://www.w3.org/1999/xlink" content-type="doi" xlink:type="simple">10.3897/zookeys.1168.99302.figure7</object-id><object-id xmlns:xlink="http://www.w3.org/1999/xlink" content-type="arpha" xlink:type="simple">8C9369C3-64CB-549D-9057-588FA70C6841</object-id><label>Figure 7.</label><caption><p><italic><tp:taxon-name><tp:taxon-name-part taxon-name-part-type="genus" reg="Haliplus">Haliplus</tp:taxon-name-part><tp:taxon-name-part taxon-name-part-type="species" reg="morii">morii</tp:taxon-name-part></tp:taxon-name></italic> sp. nov. habitus. Scale bar: 1.0 mm.</p></caption><graphic xmlns:xlink="http://www.w3.org/1999/xlink" xlink:href="zookeys-1168-267_article-99302__-g007.jpg" position="float" orientation="portrait" xlink:type="simple" id="oo_872267.jpg"><uri content-type="original_file" xlink:type="simple">https://binary.pensoft.net/fig/872267</uri></graphic></fig></tp:treatment-sec><tp:treatment-sec sec-type="description" id="SECID0EIQAG"><title>Description.</title><p><abbrev xmlns:xlink="http://www.w3.org/1999/xlink" xlink:title="total length (PL+EL)" id="ABBRID0EOQAG" xlink:type="simple">TL</abbrev> 3.0–3.3 mm, <abbrev xmlns:xlink="http://www.w3.org/1999/xlink" xlink:title="elytral width" id="ABBRID0ESQAG" xlink:type="simple">EW</abbrev> 1.5–1.6 mm. Body oval, tapering backwards, widest before the middle (Fig. <xref ref-type="fig" rid="F7">7</xref>).</p><p><bold><italic>Head</italic>.</bold> Black, strongly and densely punctured, labrum dark yellow. Distance between eyes 1.7–2.0× width of one eye. Antennae yellow. Palpi yellow.</p><p><bold><italic>Pronotum</italic>.</bold> Yellow to yellowish-brown. Plicae lacking (Fig. <xref ref-type="fig" rid="F8">8C</xref>). Coarsely punctate near base. Lateral sides margined, nearly straight.</p><fig id="F8" position="float" orientation="portrait"><object-id xmlns:xlink="http://www.w3.org/1999/xlink" content-type="doi" xlink:type="simple">10.3897/zookeys.1168.99302.figure8</object-id><object-id xmlns:xlink="http://www.w3.org/1999/xlink" content-type="arpha" xlink:type="simple">974194EF-492F-534B-B445-B3EB3DF5EE24</object-id><label>Figure 8.</label><caption><p><italic><tp:taxon-name><tp:taxon-name-part taxon-name-part-type="genus" reg="Haliplus">Haliplus</tp:taxon-name-part><tp:taxon-name-part taxon-name-part-type="species" reg="morii">morii</tp:taxon-name-part></tp:taxon-name></italic> sp. nov. SEM <bold>A</bold> habitus <bold>B</bold> lateral side <bold>C</bold> apical half of body <bold>D</bold> right hind leg <bold>E</bold> labium <bold>F</bold> prosternal process.</p></caption><graphic xmlns:xlink="http://www.w3.org/1999/xlink" xlink:href="zookeys-1168-267_article-99302__-g008.jpg" position="float" orientation="portrait" xlink:type="simple" id="oo_872268.jpg"><uri content-type="original_file" xlink:type="simple">https://binary.pensoft.net/fig/872268</uri></graphic></fig><p><bold><italic>Elytra</italic>.</bold> Yellow to yellow-brown, dark interrupted lines on primary puncture rows, darkened along suture, sometime indistinct marks connecting primary puncture rows. Completely margined. Primary puncture rows moderately strong, dense in first rows, ~ 36 or 37 punctures in first row. Secondary punctures moderately strong and dense along suture, moderately strong and sparse on intervals. All punctures darkened.</p><p><bold><italic>Ventral side</italic>.</bold> Yellow-brown, legs yellow-brown, slightly darkened towards coxae, elytral epipleura yellow-brown with strong punctures, reaching to sixth sternite. Prosternal process narrowed near coxae, grooved along each side, anterior edge weakly margined, moderately strongly punctured. Metasternal process flat or even slightly bulbous with a row of strong punctures on each side, else moderately punctured, emarginate in apical margin (Fig. <xref ref-type="fig" rid="F8">8F</xref>). Metacoxal plates reaching to fifth sternite, moderately strongly punctured, near suture weakly punctured, row of setae on posterior edge (Fig. <xref ref-type="fig" rid="F9">9C, D</xref>). Third and fourth sternites not fused with well indicated depression and around ridge. Fifth and sixth sternite with sparse transverse puncture row, last sternite weakly punctured in apical part. No setiferous striole on dorsal face of hind tibia, longer tibial spur of hind legs 2⁄3 length of first tarsal segment (Fig. <xref ref-type="fig" rid="F8">8D</xref>).</p><fig id="F9" position="float" orientation="portrait"><object-id xmlns:xlink="http://www.w3.org/1999/xlink" content-type="doi" xlink:type="simple">10.3897/zookeys.1168.99302.figure9</object-id><object-id xmlns:xlink="http://www.w3.org/1999/xlink" content-type="arpha" xlink:type="simple">7CA846E1-7EC2-5E3A-B023-E143C9104936</object-id><label>Figure 9.</label><caption><p><italic><tp:taxon-name><tp:taxon-name-part taxon-name-part-type="genus" reg="Haliplus">Haliplus</tp:taxon-name-part><tp:taxon-name-part taxon-name-part-type="species" reg="morii">morii</tp:taxon-name-part></tp:taxon-name></italic> sp. nov. SEM <bold>A</bold> left pro leg <bold>B</bold> prosternal process <bold>C</bold> metacoxa <bold>D</bold> base of abdominal segments.</p></caption><graphic xmlns:xlink="http://www.w3.org/1999/xlink" xlink:href="zookeys-1168-267_article-99302__-g009.jpg" position="float" orientation="portrait" xlink:type="simple" id="oo_872269.jpg"><uri content-type="original_file" xlink:type="simple">https://binary.pensoft.net/fig/872269</uri></graphic></fig><p><bold><italic>Male genitalia</italic>.</bold> Penis carved in apical and basal part; slender and round in apex (Fig. <xref ref-type="fig" rid="F10">10A</xref>). Right paramere triangular, apex with long setae and lacking small segment (Fig. <xref ref-type="fig" rid="F10">10C</xref>).</p><fig id="F10" position="float" orientation="portrait"><object-id xmlns:xlink="http://www.w3.org/1999/xlink" content-type="doi" xlink:type="simple">10.3897/zookeys.1168.99302.figure10</object-id><object-id xmlns:xlink="http://www.w3.org/1999/xlink" content-type="arpha" xlink:type="simple">61FF4B66-3FAE-5969-98C0-FF30BF32BEB6</object-id><label>Figure 10.</label><caption><p><italic><tp:taxon-name><tp:taxon-name-part taxon-name-part-type="genus" reg="Haliplus">Haliplus</tp:taxon-name-part><tp:taxon-name-part taxon-name-part-type="species" reg="morii">morii</tp:taxon-name-part></tp:taxon-name></italic> sp. nov. male genitalia <bold>A</bold> penis <bold>B</bold> left paramere <bold>C</bold> right paramere. Scale bar: 0.1 mm.</p></caption><graphic xmlns:xlink="http://www.w3.org/1999/xlink" xlink:href="zookeys-1168-267_article-99302__-g010.jpg" position="float" orientation="portrait" xlink:type="simple" id="oo_872270.jpg"><uri content-type="original_file" xlink:type="simple">https://binary.pensoft.net/fig/872270</uri></graphic></fig></tp:treatment-sec><tp:treatment-sec sec-type="Similar species" id="SECID0EXVAG"><title>Similar species.</title><p>This species may be confused with <italic><tp:taxon-name><tp:taxon-name-part taxon-name-part-type="genus" reg="Haliplus">H.</tp:taxon-name-part><tp:taxon-name-part taxon-name-part-type="species" reg="japonicus">japonicus</tp:taxon-name-part></tp:taxon-name></italic>, but the latter has plicae on the pronotum.</p></tp:treatment-sec><tp:treatment-sec sec-type="biology" id="SECID0EIWAG"><title>Biology.</title><p>The type locality is dominated by rice paddy fields in the plains.</p></tp:treatment-sec><tp:treatment-sec sec-type="distribution" id="SECID0ENWAG"><title>Distribution.</title><p>Japan (Tohoku Region).</p></tp:treatment-sec><tp:treatment-sec sec-type="etymology" id="SECID0ESWAG"><title>Etymology.</title><p>The species name is dedicated to Mr. Masato Mori, who first noticed the existence of this species.</p></tp:treatment-sec><tp:treatment-sec><!--Section generated to contain objects referenced in tp:taxon-treatment.--><fig id="F18" position="float" orientation="portrait"><object-id xmlns:xlink="http://www.w3.org/1999/xlink" content-type="doi" xlink:type="simple">10.3897/zookeys.1168.99302.figure18</object-id><object-id xmlns:xlink="http://www.w3.org/1999/xlink" content-type="arpha" xlink:type="simple">AAEF73FE-883C-590A-B9B2-4E198D8F7011</object-id><label>Figure 18.</label><caption><p>Distribution maps based on specimens examined <bold>A</bold><italic><tp:taxon-name><tp:taxon-name-part taxon-name-part-type="genus" reg="Peltodytes">Peltodytes</tp:taxon-name-part><tp:taxon-name-part taxon-name-part-type="species" reg="intermedius">intermedius</tp:taxon-name-part></tp:taxon-name></italic><bold>B</bold><italic><tp:taxon-name><tp:taxon-name-part taxon-name-part-type="genus" reg="Peltodytes">Peltodytes</tp:taxon-name-part><tp:taxon-name-part taxon-name-part-type="species" reg="sinensis">sinensis</tp:taxon-name-part></tp:taxon-name></italic><bold>C</bold><italic><tp:taxon-name><tp:taxon-name-part taxon-name-part-type="genus" reg="Haliplus">Haliplus</tp:taxon-name-part><tp:taxon-name-part taxon-name-part-type="species" reg="japonicus">japonicus</tp:taxon-name-part></tp:taxon-name></italic><bold>D</bold><italic><tp:taxon-name><tp:taxon-name-part taxon-name-part-type="genus" reg="Haliplus">Haliplus</tp:taxon-name-part><tp:taxon-name-part taxon-name-part-type="species" reg="kamiyai">kamiyai</tp:taxon-name-part></tp:taxon-name></italic> (circle), <italic><tp:taxon-name><tp:taxon-name-part taxon-name-part-type="genus" reg="Haliplus">Haliplus</tp:taxon-name-part><tp:taxon-name-part taxon-name-part-type="species" reg="morii">morii</tp:taxon-name-part></tp:taxon-name></italic> (star), <italic><tp:taxon-name><tp:taxon-name-part taxon-name-part-type="genus" reg="Haliplus">Haliplus</tp:taxon-name-part><tp:taxon-name-part taxon-name-part-type="species" reg="regimbarti">regimbarti</tp:taxon-name-part></tp:taxon-name></italic> (square) <bold>E</bold><italic><tp:taxon-name><tp:taxon-name-part taxon-name-part-type="genus" reg="Haliplus">Haliplus</tp:taxon-name-part><tp:taxon-name-part taxon-name-part-type="species" reg="simplex">simplex</tp:taxon-name-part></tp:taxon-name></italic> (black circle), <italic><tp:taxon-name><tp:taxon-name-part taxon-name-part-type="genus" reg="Haliplus">Haliplus</tp:taxon-name-part><tp:taxon-name-part taxon-name-part-type="species" reg="angustifrons">angustifrons</tp:taxon-name-part></tp:taxon-name></italic> (white circle) <bold>F</bold><italic><tp:taxon-name><tp:taxon-name-part taxon-name-part-type="genus" reg="Haliplus">Haliplus</tp:taxon-name-part><tp:taxon-name-part taxon-name-part-type="species" reg="basinotatus">basinotatus</tp:taxon-name-part></tp:taxon-name></italic> (black circle), <italic><tp:taxon-name><tp:taxon-name-part taxon-name-part-type="genus" reg="Haliplus">Haliplus</tp:taxon-name-part><tp:taxon-name-part taxon-name-part-type="species" reg="kotoshonis">kotoshonis</tp:taxon-name-part></tp:taxon-name></italic> (white circle).</p></caption><graphic xmlns:xlink="http://www.w3.org/1999/xlink" xlink:href="zookeys-1168-267_article-99302__-g018.jpg" position="float" orientation="portrait" xlink:type="simple" id="oo_872278.jpg"><uri content-type="original_file" xlink:type="simple">https://binary.pensoft.net/fig/872278</uri></graphic></fig></tp:treatment-sec></tp:taxon-treatment>
