# Supplementary material for: ﻿Revision of the family Haliplidae (Insecta, Coleoptera) in Japan
Source: Zookeys. 2023 Jul 3;1168:267–94. doi: 10.3897/zookeys.1168.99302 (PMC10848856; doi:10.3897/zookeys.1168.99302)
Supplement: XML Treatment for Haliplus (Liaphlus) angustifrons [file zookeys.1168.99302-treatment8.xml]

<!DOCTYPE tp:taxon-treatment
  PUBLIC "-//TaxonX//DTD Taxonomic Treatment Publishing DTD v0 20100105//EN" "tax-treatment-NSO.dtd">
<tp:taxon-treatment xmlns:tp="http://www.plazi.org/taxpub"><tp:treatment-meta><kwd-group><label>Taxon classification</label><kwd>
                  <named-content content-type="kingdom">Animalia</named-content>
                </kwd><kwd>
                  <named-content content-type="order">Coleoptera</named-content>
                </kwd><kwd>
                  <named-content content-type="family">Haliplidae</named-content>
                </kwd></kwd-group><mixed-citation publication-type="journal"><person-group><name><surname>Hayashi</surname><given-names>Masakazu</given-names></name><name><surname>Iwata</surname><given-names>Tomofumi</given-names></name><name><surname>Yoshitomi</surname><given-names>Hiroyuki</given-names></name></person-group><article-title>﻿Revision of the family <tp:taxon-name><tp:taxon-name-part taxon-name-part-type="family">Haliplidae</tp:taxon-name-part></tp:taxon-name> (<tp:taxon-name><tp:taxon-name-part taxon-name-part-type="class">Insecta</tp:taxon-name-part></tp:taxon-name>, <tp:taxon-name><tp:taxon-name-part taxon-name-part-type="order">Coleoptera</tp:taxon-name-part></tp:taxon-name>) in Japan</article-title><source>Zookeys</source><day>03</day><month>07</month><year>2023</year><volume>1168</volume><fpage>267</fpage><lpage>294</lpage><pub-id pub-id-type="doi">10.3897/zookeys.1168.99302</pub-id></mixed-citation></tp:treatment-meta><tp:nomenclature><label>﻿</label><tp:taxon-name><object-id xmlns:xlink="http://www.w3.org/1999/xlink" content-type="arpha" xlink:type="simple">F7C85831-CA8F-57D6-B7A7-CFC34F9229A8</object-id><tp:taxon-name-part taxon-name-part-type="genus" reg="Haliplus">Haliplus</tp:taxon-name-part> (<tp:taxon-name-part taxon-name-part-type="subgenus" reg="Liaphlus">Liaphlus</tp:taxon-name-part>) <tp:taxon-name-part taxon-name-part-type="species" reg="angustifrons">angustifrons</tp:taxon-name-part></tp:taxon-name><tp:taxon-authority>Régimbart, 1892</tp:taxon-authority><xref ref-type="fig" rid="F12">Figs 12</xref><xref ref-type="fig" rid="F18">, 18E Japanese name: Usucha-kogashira-mizumushi</xref><tp:nomenclature-citation-list><tp:nomenclature-citation><tp:taxon-name>
                    <tp:taxon-name-part taxon-name-part-type="genus" reg="Haliplus">Haliplus</tp:taxon-name-part>
                    <tp:taxon-name-part taxon-name-part-type="species" reg="angustifrons">angustifrons</tp:taxon-name-part>
                  </tp:taxon-name><comment>Régimbart, 1892: 112. <xref ref-type="bibr" rid="B47">van Vondel 1993</xref>: 292; <xref ref-type="bibr" rid="B39">Sheth et al. 2016</xref>: 361.</comment></tp:nomenclature-citation><tp:nomenclature-citation><tp:taxon-name>
                    <tp:taxon-name-part taxon-name-part-type="genus" reg="Haliplus">Haliplus</tp:taxon-name-part>
                    <tp:taxon-name-part taxon-name-part-type="species" reg="kotoshonis">kotoshonis</tp:taxon-name-part>
                  </tp:taxon-name><comment>: Vondel, 1991: 113 [misidentification]; <xref ref-type="bibr" rid="B3">Aoyagi 2014</xref>: 192 [misidentification].</comment></tp:nomenclature-citation></tp:nomenclature-citation-list></tp:nomenclature><tp:treatment-sec sec-type="material" id="SECID0EHCBG"><title>Material examined.</title><p>2 exs., Kagoshima Prefecture: Amagi, Amagi-cho, Ôshima-gun, Tokuno-shima, 1.XI.2010, H. Iketake leg. (<abbrev xmlns:xlink="http://www.w3.org/1999/xlink" xlink:title="Hiroaki Iketake Private Collection" id="ABBRID0ENCBG" xlink:type="simple">HIPC</abbrev>); 27 exs., Okinawa Prefecture: Ohgimi, Ohgimi-son [Okinawa-jima], 19.III.2014, R. Okano leg. (<named-content xmlns:xlink="http://www.w3.org/1999/xlink" content-type="dwc:institutional_code" xlink:title="Ehime University" xlink:href="http://grbio.org/institution/ehime-university" xlink:type="simple">EUMJ</named-content>); 1 ex., Okinawa Prefecture: Nakama, Onna-son [Okinawa-jima], 30.X.2011, H. Iketake leg. (<abbrev xmlns:xlink="http://www.w3.org/1999/xlink" xlink:title="Hiroaki Iketake Private Collection" id="ABBRID0EVCBG" xlink:type="simple">HIPC</abbrev>); 1 ex., Okinawa Prefecture: Onna-dam, Sokei, Ginoza-son [Okinawa-jima], 30.X.2011, H. Iketake leg. (<abbrev xmlns:xlink="http://www.w3.org/1999/xlink" xlink:title="Hiroaki Iketake Private Collection" id="ABBRID0EZCBG" xlink:type="simple">HIPC</abbrev>); 6 exs., Okinawa Prefecture: Nuuha, Ohgimi-son [Okinawa-jima], 8.I.1989, Y. Abe &amp; T. Abe leg. (<named-content xmlns:xlink="http://www.w3.org/1999/xlink" content-type="dwc:institutional_code" xlink:title="Kanagawa Prefectural Museum of Natural History" xlink:href="http://grbio.org/institution/kanagawa-prefectural-museum-natural-history" xlink:type="simple">KPMNH</named-content>); 1 ex., Okinawa Prefecture: Gima, Kumejima-cho, 19.V.2007, Y. Kamite leg. (<named-content xmlns:xlink="http://www.w3.org/1999/xlink" content-type="dwc:institutional_code" xlink:title="Ehime University" xlink:href="http://grbio.org/institution/ehime-university" xlink:type="simple">EUMJ</named-content>); 1 ex., Okinawa Prefecture: Kanegusuku, Kumejima-cho, 20.V.2007, Y. Kamite leg. (<named-content xmlns:xlink="http://www.w3.org/1999/xlink" content-type="dwc:institutional_code" xlink:title="Ehime University" xlink:href="http://grbio.org/institution/ehime-university" xlink:type="simple">EUMJ</named-content>); 6 exs., Okinawa Prefecture: Uehara, Taketomi-cho (24.40°N, 123.79°E) [Iriomote-jima], 14.III.2017, T. Iwata leg. (<abbrev xmlns:xlink="http://www.w3.org/1999/xlink" xlink:title="Tomofumi Iwata Private Collection" id="ABBRID0EJDBG" xlink:type="simple">TIPC</abbrev>); 1 ex., Okinawa Prefecture: Ishigaki-jima, 5.VI.1970, T. Hozumi leg. (<named-content xmlns:xlink="http://www.w3.org/1999/xlink" content-type="dwc:institutional_code" xlink:title="Ehime University" xlink:href="http://grbio.org/institution/ehime-university" xlink:type="simple">EUMJ</named-content>).</p><fig id="F12" position="float" orientation="portrait"><object-id xmlns:xlink="http://www.w3.org/1999/xlink" content-type="doi" xlink:type="simple">10.3897/zookeys.1168.99302.figure12</object-id><object-id xmlns:xlink="http://www.w3.org/1999/xlink" content-type="arpha" xlink:type="simple">E97C5B6B-1BA0-5DC7-B2E9-5ADEA1B968A2</object-id><label>Figure 12.</label><caption><p><italic><tp:taxon-name><tp:taxon-name-part taxon-name-part-type="genus" reg="Haliplus">Haliplus</tp:taxon-name-part><tp:taxon-name-part taxon-name-part-type="species" reg="angustifrons">angustifrons</tp:taxon-name-part></tp:taxon-name></italic><bold>A</bold> habitus <bold>B</bold> head <bold>C</bold> prosternal process <bold>D</bold> penis <bold>E</bold> left paramere <bold>F</bold> right paramere. Scale bars: 1.0 mm (<bold>A</bold>); 0.5 mm (<bold>B</bold>); 0.25 mm (<bold>C</bold>); 0.1 mm (<bold>D–F</bold>).</p></caption><graphic xmlns:xlink="http://www.w3.org/1999/xlink" xlink:href="zookeys-1168-267_article-99302__-g012.jpg" position="float" orientation="portrait" xlink:type="simple" id="oo_872272.jpg"><uri content-type="original_file" xlink:type="simple">https://binary.pensoft.net/fig/872272</uri></graphic></fig></tp:treatment-sec><tp:treatment-sec sec-type="description" id="SECID0E4EBG"><title>Measurements</title><p><bold>(<italic>n</italic> = 10).</bold><abbrev xmlns:xlink="http://www.w3.org/1999/xlink" xlink:title="total length (PL+EL)" id="ABBRID0EIFBG" xlink:type="simple">TL</abbrev> 3.66–5.36 (4.98) mm; <abbrev xmlns:xlink="http://www.w3.org/1999/xlink" xlink:title="head width" id="ABBRID0EMFBG" xlink:type="simple">HW</abbrev> 0.80–0.87 (0.84) mm; <abbrev xmlns:xlink="http://www.w3.org/1999/xlink" xlink:title="ompound eyes distance" id="ABBRID0EQFBG" xlink:type="simple">CED</abbrev> 0.27–0.30 (0.28) mm; <abbrev xmlns:xlink="http://www.w3.org/1999/xlink" xlink:title="pronotal length" id="ABBRID0EUFBG" xlink:type="simple">PL</abbrev> 0.76–0.82 (0.79) mm; <abbrev xmlns:xlink="http://www.w3.org/1999/xlink" xlink:title="pronotal width" id="ABBRID0EYFBG" xlink:type="simple">PW</abbrev> 1.64–1.76 (1.68) mm; <abbrev xmlns:xlink="http://www.w3.org/1999/xlink" xlink:title="elytral length" id="ABBRID0E3FBG" xlink:type="simple">EL</abbrev> 2.67–2.86 (2.76) mm; <abbrev xmlns:xlink="http://www.w3.org/1999/xlink" xlink:title="elytral width" id="ABBRID0EAGBG" xlink:type="simple">EW</abbrev> 2.04–2.25 (2.14) mm; <abbrev xmlns:xlink="http://www.w3.org/1999/xlink" xlink:title="body thickness" id="ABBRID0EEGBG" xlink:type="simple">BT</abbrev> 1.48–1.69 (1.59) mm; <abbrev xmlns:xlink="http://www.w3.org/1999/xlink" xlink:title="head width" id="ABBRID0EIGBG" xlink:type="simple">HW</abbrev>/<abbrev xmlns:xlink="http://www.w3.org/1999/xlink" xlink:title="ompound eyes distance" id="ABBRID0EMGBG" xlink:type="simple">CED</abbrev> 2.85–3.07 (2.95); <abbrev xmlns:xlink="http://www.w3.org/1999/xlink" xlink:title="pronotal width" id="ABBRID0EQGBG" xlink:type="simple">PW</abbrev>/<abbrev xmlns:xlink="http://www.w3.org/1999/xlink" xlink:title="pronotal length" id="ABBRID0EUGBG" xlink:type="simple">PL</abbrev> 2.07–2.17 (2.12); <abbrev xmlns:xlink="http://www.w3.org/1999/xlink" xlink:title="elytral length" id="ABBRID0EYGBG" xlink:type="simple">EL</abbrev>/<abbrev xmlns:xlink="http://www.w3.org/1999/xlink" xlink:title="elytral width" id="ABBRID0E3GBG" xlink:type="simple">EW</abbrev> 1.27–1.32 (1.29).</p></tp:treatment-sec><tp:treatment-sec sec-type="biology" id="SECID0EAHBG"><title>Biology.</title><p>The above specimens were collected from small ponds.</p></tp:treatment-sec><tp:treatment-sec sec-type="Immature stages" id="SECID0EFHBG"><title>Immature stages.</title><p>Unknown.</p></tp:treatment-sec><tp:treatment-sec sec-type="discussion" id="SECID0EKHBG"><title>Discussion.</title><p><italic><tp:taxon-name><tp:taxon-name-part taxon-name-part-type="genus" reg="Haliplus">Haliplus</tp:taxon-name-part><tp:taxon-name-part taxon-name-part-type="species" reg="angustifrons">angustifrons</tp:taxon-name-part></tp:taxon-name></italic> is widely distributed from south Asia to southeast Asia (<xref ref-type="bibr" rid="B47">van Vondel 1993</xref>; <xref ref-type="bibr" rid="B39">Sheth et al. 2016</xref>), but there are no records in east Asia. The pattern of dorsal marks, the shape of the prosternal process, and male genitalia are in agreement with the redescription of <italic><tp:taxon-name><tp:taxon-name-part taxon-name-part-type="genus" reg="Haliplus">H.</tp:taxon-name-part><tp:taxon-name-part taxon-name-part-type="species" reg="angustifrons">angustifrons</tp:taxon-name-part></tp:taxon-name></italic> (<xref ref-type="bibr" rid="B47">van Vondel 1993</xref>). The figures of “<italic><tp:taxon-name><tp:taxon-name-part taxon-name-part-type="genus" reg="Haliplus">H.</tp:taxon-name-part><tp:taxon-name-part taxon-name-part-type="species" reg="kotoshonis">kotoshonis</tp:taxon-name-part></tp:taxon-name></italic>” given by <xref ref-type="bibr" rid="B45">van Vondel (1991</xref>, <xref ref-type="bibr" rid="B47">1993</xref>) are not of true <italic><tp:taxon-name><tp:taxon-name-part taxon-name-part-type="genus" reg="Haliplus">H.</tp:taxon-name-part><tp:taxon-name-part taxon-name-part-type="species" reg="kotoshonis">kotoshonis</tp:taxon-name-part></tp:taxon-name></italic>, and at least the records of Japanese specimens correspond to <italic><tp:taxon-name><tp:taxon-name-part taxon-name-part-type="genus" reg="Haliplus">H.</tp:taxon-name-part><tp:taxon-name-part taxon-name-part-type="species" reg="angustifrons">angustifrons</tp:taxon-name-part></tp:taxon-name></italic>.</p></tp:treatment-sec><tp:treatment-sec sec-type="distribution" id="SECID0E2JBG"><title>Distribution.</title><p>Japan (new records): Nansei shoto (Tokuno-shima, Okinawa-jima, Iheya-jima, Kume-jima, Ishigaki-jima, Iriomote-jima); Pakistan, India, Sri Lanka, Nepal, Myanmar, Laos, Vietnam.</p></tp:treatment-sec><tp:treatment-sec><!--Section generated to contain objects referenced in tp:taxon-treatment.--><fig id="F18" position="float" orientation="portrait"><object-id xmlns:xlink="http://www.w3.org/1999/xlink" content-type="doi" xlink:type="simple">10.3897/zookeys.1168.99302.figure18</object-id><object-id xmlns:xlink="http://www.w3.org/1999/xlink" content-type="arpha" xlink:type="simple">AAEF73FE-883C-590A-B9B2-4E198D8F7011</object-id><label>Figure 18.</label><caption><p>Distribution maps based on specimens examined <bold>A</bold><italic><tp:taxon-name><tp:taxon-name-part taxon-name-part-type="genus" reg="Peltodytes">Peltodytes</tp:taxon-name-part><tp:taxon-name-part taxon-name-part-type="species" reg="intermedius">intermedius</tp:taxon-name-part></tp:taxon-name></italic><bold>B</bold><italic><tp:taxon-name><tp:taxon-name-part taxon-name-part-type="genus" reg="Peltodytes">Peltodytes</tp:taxon-name-part><tp:taxon-name-part taxon-name-part-type="species" reg="sinensis">sinensis</tp:taxon-name-part></tp:taxon-name></italic><bold>C</bold><italic><tp:taxon-name><tp:taxon-name-part taxon-name-part-type="genus" reg="Haliplus">Haliplus</tp:taxon-name-part><tp:taxon-name-part taxon-name-part-type="species" reg="japonicus">japonicus</tp:taxon-name-part></tp:taxon-name></italic><bold>D</bold><italic><tp:taxon-name><tp:taxon-name-part taxon-name-part-type="genus" reg="Haliplus">Haliplus</tp:taxon-name-part><tp:taxon-name-part taxon-name-part-type="species" reg="kamiyai">kamiyai</tp:taxon-name-part></tp:taxon-name></italic> (circle), <italic><tp:taxon-name><tp:taxon-name-part taxon-name-part-type="genus" reg="Haliplus">Haliplus</tp:taxon-name-part><tp:taxon-name-part taxon-name-part-type="species" reg="morii">morii</tp:taxon-name-part></tp:taxon-name></italic> (star), <italic><tp:taxon-name><tp:taxon-name-part taxon-name-part-type="genus" reg="Haliplus">Haliplus</tp:taxon-name-part><tp:taxon-name-part taxon-name-part-type="species" reg="regimbarti">regimbarti</tp:taxon-name-part></tp:taxon-name></italic> (square) <bold>E</bold><italic><tp:taxon-name><tp:taxon-name-part taxon-name-part-type="genus" reg="Haliplus">Haliplus</tp:taxon-name-part><tp:taxon-name-part taxon-name-part-type="species" reg="simplex">simplex</tp:taxon-name-part></tp:taxon-name></italic> (black circle), <italic><tp:taxon-name><tp:taxon-name-part taxon-name-part-type="genus" reg="Haliplus">Haliplus</tp:taxon-name-part><tp:taxon-name-part taxon-name-part-type="species" reg="angustifrons">angustifrons</tp:taxon-name-part></tp:taxon-name></italic> (white circle) <bold>F</bold><italic><tp:taxon-name><tp:taxon-name-part taxon-name-part-type="genus" reg="Haliplus">Haliplus</tp:taxon-name-part><tp:taxon-name-part taxon-name-part-type="species" reg="basinotatus">basinotatus</tp:taxon-name-part></tp:taxon-name></italic> (black circle), <italic><tp:taxon-name><tp:taxon-name-part taxon-name-part-type="genus" reg="Haliplus">Haliplus</tp:taxon-name-part><tp:taxon-name-part taxon-name-part-type="species" reg="kotoshonis">kotoshonis</tp:taxon-name-part></tp:taxon-name></italic> (white circle).</p></caption><graphic xmlns:xlink="http://www.w3.org/1999/xlink" xlink:href="zookeys-1168-267_article-99302__-g018.jpg" position="float" orientation="portrait" xlink:type="simple" id="oo_872278.jpg"><uri content-type="original_file" xlink:type="simple">https://binary.pensoft.net/fig/872278</uri></graphic></fig></tp:treatment-sec><ref-list><ref id="B47"><mixed-citation xmlns:xlink="http://www.w3.org/1999/xlink" xlink:type="simple"><person-group><name name-style="western"><surname>van Vondel</surname><given-names>BJ</given-names></name></person-group> (<year>1993</year>) <article-title>Revision of the <tp:taxon-name><tp:taxon-name-part taxon-name-part-type="genus">Liaphlus</tp:taxon-name-part></tp:taxon-name> species of the Oriental Region excluding China (<tp:taxon-name><tp:taxon-name-part taxon-name-part-type="order">Coleoptera</tp:taxon-name-part></tp:taxon-name>: <tp:taxon-name><tp:taxon-name-part taxon-name-part-type="family">Haliplidae</tp:taxon-name-part></tp:taxon-name>).</article-title><source>Tijdschrift voor Entomologie</source><volume>136</volume>: <fpage>289</fpage>–<lpage>316</lpage>.</mixed-citation></ref><ref id="B39"><mixed-citation xmlns:xlink="http://www.w3.org/1999/xlink" xlink:type="simple"><person-group><name name-style="western"><surname>Sheth</surname><given-names>SD</given-names></name><name name-style="western"><surname>Ghate</surname><given-names>NV</given-names></name><name name-style="western"><surname>Vondel</surname><given-names>BJ</given-names></name></person-group> (<year>2016</year>) <article-title>Illustrated redescription of <tp:taxon-name><tp:taxon-name-part taxon-name-part-type="genus">Haliplus</tp:taxon-name-part> (<tp:taxon-name-part taxon-name-part-type="subgenus">Liaphlus</tp:taxon-name-part>) <tp:taxon-name-part taxon-name-part-type="species">arrowi</tp:taxon-name-part></tp:taxon-name> Guignot, 1936 (<tp:taxon-name><tp:taxon-name-part taxon-name-part-type="order">Coleoptera</tp:taxon-name-part></tp:taxon-name>: <tp:taxon-name><tp:taxon-name-part taxon-name-part-type="family">Haliplidae</tp:taxon-name-part></tp:taxon-name>) from the Western Ghats, India, and notes on the closely related <italic><tp:taxon-name><tp:taxon-name-part taxon-name-part-type="genus">H.</tp:taxon-name-part><tp:taxon-name-part taxon-name-part-type="species">angustifrons</tp:taxon-name-part></tp:taxon-name></italic> Régimbart, 1892.</article-title><source>Zootaxa</source><volume>4127</volume>(<issue>2</issue>): <fpage>355</fpage>–<lpage>364</lpage>. <ext-link xlink:href="10.11646/zootaxa.4127.2.7" ext-link-type="doi" xlink:type="simple">https://doi.org/10.11646/zootaxa.4127.2.7</ext-link></mixed-citation></ref><ref id="B3"><mixed-citation xmlns:xlink="http://www.w3.org/1999/xlink" xlink:type="simple"><person-group><name name-style="western"><surname>Aoyagi</surname><given-names>M</given-names></name></person-group> (<year>2014</year>) <article-title>A new records of aquatic beetles from Iheya Island, Okinawa, Japan.</article-title><source>Ryukyu no konchu</source><volume>38</volume>: <fpage>192</fpage>–<lpage>196</lpage>. [In Japanese]</mixed-citation></ref><ref id="B45"><mixed-citation xmlns:xlink="http://www.w3.org/1999/xlink" xlink:type="simple"><person-group><name name-style="western"><surname>van Vondel</surname><given-names>BJ</given-names></name></person-group> (<year>1991</year>) <article-title>Revision of the Palaearctic species of <tp:taxon-name><tp:taxon-name-part taxon-name-part-type="genus">Haliplus</tp:taxon-name-part><tp:taxon-name-part taxon-name-part-type="infraspecific-rank">subgenus</tp:taxon-name-part><tp:taxon-name-part taxon-name-part-type="subgenus">Liaphlus</tp:taxon-name-part></tp:taxon-name> Guignot (<tp:taxon-name><tp:taxon-name-part taxon-name-part-type="order">Coleoptera</tp:taxon-name-part></tp:taxon-name>: <tp:taxon-name><tp:taxon-name-part taxon-name-part-type="family">Haliplidae</tp:taxon-name-part></tp:taxon-name>).</article-title><source>Tijdschrift voor Entomologie</source><volume>134</volume>: <fpage>75</fpage>–<lpage>144</lpage>.</mixed-citation></ref></ref-list></tp:taxon-treatment>
