# Supplementary material for: ﻿Revision of the family Haliplidae (Insecta, Coleoptera) in Japan
Source: Zookeys. 2023 Jul 3;1168:267–94. doi: 10.3897/zookeys.1168.99302 (PMC10848856; doi:10.3897/zookeys.1168.99302)
Supplement: XML Treatment for Haliplus (Liaphlus) basinotatus [file zookeys.1168.99302-treatment9.xml]

<!DOCTYPE tp:taxon-treatment
  PUBLIC "-//TaxonX//DTD Taxonomic Treatment Publishing DTD v0 20100105//EN" "tax-treatment-NSO.dtd">
<tp:taxon-treatment xmlns:tp="http://www.plazi.org/taxpub"><tp:treatment-meta><kwd-group><label>Taxon classification</label><kwd>
                  <named-content content-type="kingdom">Animalia</named-content>
                </kwd><kwd>
                  <named-content content-type="order">Coleoptera</named-content>
                </kwd><kwd>
                  <named-content content-type="family">Haliplidae</named-content>
                </kwd></kwd-group><mixed-citation publication-type="journal"><person-group><name><surname>Hayashi</surname><given-names>Masakazu</given-names></name><name><surname>Iwata</surname><given-names>Tomofumi</given-names></name><name><surname>Yoshitomi</surname><given-names>Hiroyuki</given-names></name></person-group><article-title>﻿Revision of the family <tp:taxon-name><tp:taxon-name-part taxon-name-part-type="family">Haliplidae</tp:taxon-name-part></tp:taxon-name> (<tp:taxon-name><tp:taxon-name-part taxon-name-part-type="class">Insecta</tp:taxon-name-part></tp:taxon-name>, <tp:taxon-name><tp:taxon-name-part taxon-name-part-type="order">Coleoptera</tp:taxon-name-part></tp:taxon-name>) in Japan</article-title><source>Zookeys</source><day>03</day><month>07</month><year>2023</year><volume>1168</volume><fpage>267</fpage><lpage>294</lpage><pub-id pub-id-type="doi">10.3897/zookeys.1168.99302</pub-id></mixed-citation></tp:treatment-meta><tp:nomenclature><label>﻿</label><tp:taxon-name><object-id xmlns:xlink="http://www.w3.org/1999/xlink" content-type="arpha" xlink:type="simple">8F9A8BC9-B23E-50F4-8E3E-ADE9E523FFFE</object-id><tp:taxon-name-part taxon-name-part-type="genus" reg="Haliplus">Haliplus</tp:taxon-name-part> (<tp:taxon-name-part taxon-name-part-type="subgenus" reg="Liaphlus">Liaphlus</tp:taxon-name-part>) <tp:taxon-name-part taxon-name-part-type="species" reg="basinotatus">basinotatus</tp:taxon-name-part></tp:taxon-name><tp:taxon-authority>Zimmermann, 1924</tp:taxon-authority><xref ref-type="fig" rid="F13">Figs 13</xref><xref ref-type="fig" rid="F18">, 18F Japanese name: Kurohoshi-kogashira-mizumushi</xref><tp:nomenclature-citation-list><tp:nomenclature-citation><tp:taxon-name>
                    <tp:taxon-name-part taxon-name-part-type="genus" reg="Haliplus">Haliplus</tp:taxon-name-part>
                    <tp:taxon-name-part taxon-name-part-type="species" reg="basinotatus">basinotatus</tp:taxon-name-part>
                  </tp:taxon-name><comment>Zimmermann, 1924: 137. <xref ref-type="bibr" rid="B27">Nakane 1963a</xref>: 55; <xref ref-type="bibr" rid="B30">1987</xref>: 30; Vondel 1995: 119; <xref ref-type="bibr" rid="B21">Matsuo and Fukagawa 2016</xref>: 52; <xref ref-type="bibr" rid="B23">Mitamura et al. 2017</xref>: 139; <xref ref-type="bibr" rid="B11">Hayashi and Kadowaki 2019</xref>: 25; <xref ref-type="bibr" rid="B25">Nakajima et al. 2020</xref>: 22; <xref ref-type="bibr" rid="B55">Watanabe 2021</xref>: 16.</comment></tp:nomenclature-citation><tp:nomenclature-citation><tp:taxon-name><tp:taxon-name-part taxon-name-part-type="genus" reg="Haliplus">Haliplus</tp:taxon-name-part> (<tp:taxon-name-part taxon-name-part-type="subgenus" reg="Liaphlus">Liaphlus</tp:taxon-name-part>) <tp:taxon-name-part taxon-name-part-type="species" reg="basinotatus">basinotatus</tp:taxon-name-part></tp:taxon-name><comment>: Vondel 2003a: 31.</comment></tp:nomenclature-citation><tp:nomenclature-citation><tp:taxon-name>
                    <tp:taxon-name-part taxon-name-part-type="genus" reg="Haliplus">Haliplus</tp:taxon-name-part>
                    <tp:taxon-name-part taxon-name-part-type="species" reg="basinotatus">basinotatus</tp:taxon-name-part>
                    <tp:taxon-name-part taxon-name-part-type="subspecies" reg="latiusculus">latiusculus</tp:taxon-name-part>
                  </tp:taxon-name><comment>Nakane, 1985: 63. Syn. nov.</comment></tp:nomenclature-citation></tp:nomenclature-citation-list></tp:nomenclature><tp:treatment-sec sec-type="material" id="SECID0E2NBG"><title>Material examined.</title><p>Specimens examined in this study are listed in Suppl. material <xref ref-type="supplementary-material" rid="S1">1</xref>.</p></tp:treatment-sec><tp:treatment-sec sec-type="description" id="SECID0EFOBG"><title>Measurements</title><p><bold>(<italic>n</italic> = 10).</bold><abbrev xmlns:xlink="http://www.w3.org/1999/xlink" xlink:title="total length (PL+EL)" id="ABBRID0EQOBG" xlink:type="simple">TL</abbrev> 3.30–5.34 (4.88) mm; <abbrev xmlns:xlink="http://www.w3.org/1999/xlink" xlink:title="head width" id="ABBRID0EUOBG" xlink:type="simple">HW</abbrev> 0.78–0.88 (0.83) mm; <abbrev xmlns:xlink="http://www.w3.org/1999/xlink" xlink:title="ompound eyes distance" id="ABBRID0EYOBG" xlink:type="simple">CED</abbrev> 0.30–0.38 (0.35) mm; <abbrev xmlns:xlink="http://www.w3.org/1999/xlink" xlink:title="pronotal length" id="ABBRID0E3OBG" xlink:type="simple">PL</abbrev> 0.71–0.75 (0.74) mm; <abbrev xmlns:xlink="http://www.w3.org/1999/xlink" xlink:title="pronotal width" id="ABBRID0EAPBG" xlink:type="simple">PW</abbrev> 1.43–1.59 (1.52) mm; <abbrev xmlns:xlink="http://www.w3.org/1999/xlink" xlink:title="elytral length" id="ABBRID0EEPBG" xlink:type="simple">EL</abbrev> 2.54–2.86 (2.66) mm; <abbrev xmlns:xlink="http://www.w3.org/1999/xlink" xlink:title="elytral width" id="ABBRID0EIPBG" xlink:type="simple">EW</abbrev> 1.95–2.17 (2.06) mm; <abbrev xmlns:xlink="http://www.w3.org/1999/xlink" xlink:title="body thickness" id="ABBRID0EMPBG" xlink:type="simple">BT</abbrev> 1.60–1.74 (1.65) mm; <abbrev xmlns:xlink="http://www.w3.org/1999/xlink" xlink:title="head width" id="ABBRID0EQPBG" xlink:type="simple">HW</abbrev>/<abbrev xmlns:xlink="http://www.w3.org/1999/xlink" xlink:title="ompound eyes distance" id="ABBRID0EUPBG" xlink:type="simple">CED</abbrev> 2.27–2.62 (2.35); <abbrev xmlns:xlink="http://www.w3.org/1999/xlink" xlink:title="pronotal width" id="ABBRID0EYPBG" xlink:type="simple">PW</abbrev>/<abbrev xmlns:xlink="http://www.w3.org/1999/xlink" xlink:title="pronotal length" id="ABBRID0E3PBG" xlink:type="simple">PL</abbrev> 1.95–2.14 (2.05); <abbrev xmlns:xlink="http://www.w3.org/1999/xlink" xlink:title="elytral length" id="ABBRID0EAQBG" xlink:type="simple">EL</abbrev>/<abbrev xmlns:xlink="http://www.w3.org/1999/xlink" xlink:title="elytral width" id="ABBRID0EEQBG" xlink:type="simple">EW</abbrev> 1.24–1.32 (1.27).</p><fig id="F13" position="float" orientation="portrait"><object-id xmlns:xlink="http://www.w3.org/1999/xlink" content-type="doi" xlink:type="simple">10.3897/zookeys.1168.99302.figure13</object-id><object-id xmlns:xlink="http://www.w3.org/1999/xlink" content-type="arpha" xlink:type="simple">68795DC6-A3D5-5A60-9E77-8014D0FE4055</object-id><label>Figure 13.</label><caption><p><italic><tp:taxon-name><tp:taxon-name-part taxon-name-part-type="genus" reg="Haliplus">Haliplus</tp:taxon-name-part><tp:taxon-name-part taxon-name-part-type="species" reg="basinotatus">basinotatus</tp:taxon-name-part></tp:taxon-name></italic><bold>A</bold> habitus <bold>B</bold> head <bold>C</bold> prosternal process <bold>D</bold> penis <bold>E</bold> left paramere <bold>F</bold> right paramere. Scale bars: 1.0 mm (<bold>A</bold>); 0.5 mm (<bold>B</bold>); 0.25 mm (<bold>C</bold>); 0.1 mm (<bold>D–F</bold>).</p></caption><graphic xmlns:xlink="http://www.w3.org/1999/xlink" xlink:href="zookeys-1168-267_article-99302__-g013.jpg" position="float" orientation="portrait" xlink:type="simple" id="oo_872273.jpg"><uri content-type="original_file" xlink:type="simple">https://binary.pensoft.net/fig/872273</uri></graphic></fig></tp:treatment-sec><tp:treatment-sec sec-type="biology" id="SECID0EURBG"><title>Biology.</title><p>The larvae eat <tp:taxon-name><tp:taxon-name-part taxon-name-part-type="family">Characeae</tp:taxon-name-part></tp:taxon-name> algae, and the adults were collected by sweep on shallow water (<xref ref-type="bibr" rid="B25">Nakajima et al. 2020</xref>).</p></tp:treatment-sec><tp:treatment-sec sec-type="Immature stages" id="SECID0EDSBG"><title>Immature stages.</title><p>A color illustration is given by <xref ref-type="bibr" rid="B23">Mitamura et al. (2017)</xref>.</p></tp:treatment-sec><tp:treatment-sec sec-type="DNA barcodes" id="SECID0ENSBG"><title>DNA barcodes.</title><p>The COI (Cox1) gene sequence of a Japanese specimen are deposited in <abbrev xmlns:xlink="http://www.w3.org/1999/xlink" xlink:title="DNA Data Bank of Japan" id="ABBRID0ETSBG" xlink:type="simple">DDBJ</abbrev> (<xref ref-type="bibr" rid="B12">Hayashi and Ooi 2022</xref>): Shimane Prefecture (<ext-link xmlns:xlink="http://www.w3.org/1999/xlink" xlink:href="LC633206" ext-link-type="gen" xlink:type="simple">LC633206</ext-link>).</p></tp:treatment-sec><tp:treatment-sec sec-type="discussion" id="SECID0EATBG"><title>Discussion.</title><p><xref ref-type="bibr" rid="B29">Nakane (1985)</xref> described a subspecies for Japanese population, but we could not find any differences between the Asian (<xref ref-type="bibr" rid="B48">van Vondel 1995</xref>: fig. 53) and Japanese populations. In this paper we treat this subspecies as a junior synonym of nominotypical subspecies.</p></tp:treatment-sec><tp:treatment-sec sec-type="distribution" id="SECID0EOTBG"><title>Distribution.</title><p>Japan: Hokkaido, Honshu, Shikoku, Kyushu, Oki, Tsushima; Korea, China, Far East Russia.</p></tp:treatment-sec><tp:treatment-sec><!--Section generated to contain objects referenced in tp:taxon-treatment.--><fig id="F18" position="float" orientation="portrait"><object-id xmlns:xlink="http://www.w3.org/1999/xlink" content-type="doi" xlink:type="simple">10.3897/zookeys.1168.99302.figure18</object-id><object-id xmlns:xlink="http://www.w3.org/1999/xlink" content-type="arpha" xlink:type="simple">AAEF73FE-883C-590A-B9B2-4E198D8F7011</object-id><label>Figure 18.</label><caption><p>Distribution maps based on specimens examined <bold>A</bold><italic><tp:taxon-name><tp:taxon-name-part taxon-name-part-type="genus" reg="Peltodytes">Peltodytes</tp:taxon-name-part><tp:taxon-name-part taxon-name-part-type="species" reg="intermedius">intermedius</tp:taxon-name-part></tp:taxon-name></italic><bold>B</bold><italic><tp:taxon-name><tp:taxon-name-part taxon-name-part-type="genus" reg="Peltodytes">Peltodytes</tp:taxon-name-part><tp:taxon-name-part taxon-name-part-type="species" reg="sinensis">sinensis</tp:taxon-name-part></tp:taxon-name></italic><bold>C</bold><italic><tp:taxon-name><tp:taxon-name-part taxon-name-part-type="genus" reg="Haliplus">Haliplus</tp:taxon-name-part><tp:taxon-name-part taxon-name-part-type="species" reg="japonicus">japonicus</tp:taxon-name-part></tp:taxon-name></italic><bold>D</bold><italic><tp:taxon-name><tp:taxon-name-part taxon-name-part-type="genus" reg="Haliplus">Haliplus</tp:taxon-name-part><tp:taxon-name-part taxon-name-part-type="species" reg="kamiyai">kamiyai</tp:taxon-name-part></tp:taxon-name></italic> (circle), <italic><tp:taxon-name><tp:taxon-name-part taxon-name-part-type="genus" reg="Haliplus">Haliplus</tp:taxon-name-part><tp:taxon-name-part taxon-name-part-type="species" reg="morii">morii</tp:taxon-name-part></tp:taxon-name></italic> (star), <italic><tp:taxon-name><tp:taxon-name-part taxon-name-part-type="genus" reg="Haliplus">Haliplus</tp:taxon-name-part><tp:taxon-name-part taxon-name-part-type="species" reg="regimbarti">regimbarti</tp:taxon-name-part></tp:taxon-name></italic> (square) <bold>E</bold><italic><tp:taxon-name><tp:taxon-name-part taxon-name-part-type="genus" reg="Haliplus">Haliplus</tp:taxon-name-part><tp:taxon-name-part taxon-name-part-type="species" reg="simplex">simplex</tp:taxon-name-part></tp:taxon-name></italic> (black circle), <italic><tp:taxon-name><tp:taxon-name-part taxon-name-part-type="genus" reg="Haliplus">Haliplus</tp:taxon-name-part><tp:taxon-name-part taxon-name-part-type="species" reg="angustifrons">angustifrons</tp:taxon-name-part></tp:taxon-name></italic> (white circle) <bold>F</bold><italic><tp:taxon-name><tp:taxon-name-part taxon-name-part-type="genus" reg="Haliplus">Haliplus</tp:taxon-name-part><tp:taxon-name-part taxon-name-part-type="species" reg="basinotatus">basinotatus</tp:taxon-name-part></tp:taxon-name></italic> (black circle), <italic><tp:taxon-name><tp:taxon-name-part taxon-name-part-type="genus" reg="Haliplus">Haliplus</tp:taxon-name-part><tp:taxon-name-part taxon-name-part-type="species" reg="kotoshonis">kotoshonis</tp:taxon-name-part></tp:taxon-name></italic> (white circle).</p></caption><graphic xmlns:xlink="http://www.w3.org/1999/xlink" xlink:href="zookeys-1168-267_article-99302__-g018.jpg" position="float" orientation="portrait" xlink:type="simple" id="oo_872278.jpg"><uri content-type="original_file" xlink:type="simple">https://binary.pensoft.net/fig/872278</uri></graphic></fig><supplementary-material xmlns:xlink="http://www.w3.org/1999/xlink" id="S1" position="float" orientation="portrait" xlink:type="simple"><object-id content-type="doi" xlink:type="simple">10.3897/zookeys.1168.99302.suppl1</object-id><object-id content-type="zenodo_dep_id" xlink:type="simple">8116036</object-id><object-id content-type="arpha" xlink:type="simple">BD31E904-19DB-5A3B-8E85-05C756045CEE</object-id><label>Supplementary material 1</label><caption><p>The list of specimens examined in this study</p></caption><statement content-type="dataType"><label>Data type</label><p>table (.xlsx)</p></statement><media xlink:href="zookeys-1168-267_article-99302__-s001.xlsx" mimetype="application" mime-subtype="vnd.openxmlformats-officedocument.spreadsheetml.sheet" position="float" orientation="portrait" xlink:type="simple" id="oo_872280.xlsx"><uri content-type="original_file" xlink:type="simple">https://binary.pensoft.net/file/872280</uri></media><permissions><license xlink:type="simple"><license-p>This dataset is made available under the Open Database License (http://opendatacommons.org/licenses/odbl/1.0/). The Open Database License (ODbL) is a license agreement intended to allow users to freely share, modify, and use this Dataset while maintaining this same freedom for others, provided that the original source and author(s) are credited.</license-p></license></permissions><attrib specific-use="authors">Masakazu Hayashi, Tomofumi Iwata, Hiroyuki Yoshitomi</attrib></supplementary-material></tp:treatment-sec><ref-list><ref id="B27"><mixed-citation xmlns:xlink="http://www.w3.org/1999/xlink" xlink:type="simple"><person-group><name name-style="western"><surname>Nakane</surname><given-names>T</given-names></name></person-group> (<year>1963a</year>) <source><tp:taxon-name><tp:taxon-name-part taxon-name-part-type="family">Haliplidae</tp:taxon-name-part></tp:taxon-name>. In: Nakane T, Obayashi K, Nomura S, Kurosawa Y (Eds) Iconographia Insectorum Japonicorum Color naturali edita (Vol. 2).</source><publisher-name>Hokuryukan</publisher-name>, <publisher-loc>Tokyo</publisher-loc>, <size units="page">55 pp</size>. [pl. 28.] [In Japanese]</mixed-citation></ref><ref id="B30"><mixed-citation xmlns:xlink="http://www.w3.org/1999/xlink" xlink:type="simple"><person-group><name name-style="western"><surname>Nakane</surname><given-names>T</given-names></name></person-group> (<year>1987</year>) <article-title>The beetles of Japan (new series) 80.</article-title><source>Insects &amp; Nature</source><volume>22</volume>(<issue>11</issue>): <fpage>26</fpage>–<lpage>30</lpage>. [In Japanese]</mixed-citation></ref><ref id="B21"><mixed-citation xmlns:xlink="http://www.w3.org/1999/xlink" xlink:type="simple"><person-group><name name-style="western"><surname>Matsuo</surname><given-names>T</given-names></name><name name-style="western"><surname>Fukagawa</surname><given-names>G</given-names></name></person-group> (<year>2016</year>) <article-title>Notes on <tp:taxon-name><tp:taxon-name-part taxon-name-part-type="family">Haliplidae</tp:taxon-name-part></tp:taxon-name> (<tp:taxon-name><tp:taxon-name-part taxon-name-part-type="order">Coleoptera</tp:taxon-name-part></tp:taxon-name>) in Nagasaki Prefecture, Kyusyu, Japan.</article-title><source>Nagasaki-ken Seibutsu Gakkaishi</source><volume>78</volume>: <fpage>49</fpage>–<lpage>57</lpage>. [In Japanese]</mixed-citation></ref><ref id="B23"><mixed-citation xmlns:xlink="http://www.w3.org/1999/xlink" xlink:type="simple"><person-group><name name-style="western"><surname>Mitamura</surname><given-names>T</given-names></name><name name-style="western"><surname>Hirasawa</surname><given-names>K</given-names></name><name name-style="western"><surname>Yoshii</surname><given-names>S</given-names></name></person-group> (<year>2017</year>) <source>The Handbook of Japanese Aquatic Insects (Vol. 1): <tp:taxon-name><tp:taxon-name-part taxon-name-part-type="order">Coleoptera</tp:taxon-name-part></tp:taxon-name>.</source><publisher-name>Bun-ichi Sogo Shuppan</publisher-name>, <publisher-loc>Tokyo</publisher-loc>, <size units="page">352 pp</size>. [In Japanese]</mixed-citation></ref><ref id="B11"><mixed-citation xmlns:xlink="http://www.w3.org/1999/xlink" xlink:type="simple"><person-group><name name-style="western"><surname>Hayashi</surname><given-names>M</given-names></name><name name-style="western"><surname>Kadowaki</surname><given-names>H</given-names></name></person-group> (<year>2019</year>) <article-title>Species number survey of <tp:taxon-name><tp:taxon-name-part taxon-name-part-type="class">Insecta</tp:taxon-name-part></tp:taxon-name> of Oki Islands, Shimane Prefecture, Japan.</article-title><source>Special Bulletin of the Hoshizaki Green Foundation</source><volume>23</volume>: <fpage>1</fpage>–<lpage>76</lpage>. [In Japanese]</mixed-citation></ref><ref id="B25"><mixed-citation xmlns:xlink="http://www.w3.org/1999/xlink" xlink:type="simple"><person-group><name name-style="western"><surname>Nakajima</surname><given-names>J</given-names></name><name name-style="western"><surname>Hayashi</surname><given-names>M</given-names></name><name name-style="western"><surname>Ishida</surname><given-names>K</given-names></name><name name-style="western"><surname>Kitano</surname><given-names>T</given-names></name><name name-style="western"><surname>Yoshitomi</surname><given-names>H</given-names></name></person-group> (<year>2020</year>) <source>Aquatic <tp:taxon-name><tp:taxon-name-part taxon-name-part-type="order">Coleoptera</tp:taxon-name-part></tp:taxon-name> and <tp:taxon-name><tp:taxon-name-part taxon-name-part-type="order">Hemiptera</tp:taxon-name-part></tp:taxon-name> of Japan.</source><publisher-name>Bun-ichi Sogo Shuppan</publisher-name>, <publisher-loc>Tokyo</publisher-loc>, <size units="page">352 pp</size>. [In Japanese]</mixed-citation></ref><ref id="B55"><mixed-citation xmlns:xlink="http://www.w3.org/1999/xlink" xlink:type="simple"><person-group><name name-style="western"><surname>Watanabe</surname><given-names>R</given-names></name></person-group> (<year>2021</year>) <article-title>Record of <italic><tp:taxon-name><tp:taxon-name-part taxon-name-part-type="genus">Haliplus</tp:taxon-name-part><tp:taxon-name-part taxon-name-part-type="species">basinotatus</tp:taxon-name-part></tp:taxon-name></italic> Zimmermann from Hokkaido, Japan.</article-title><source>Sayabane, New Series</source><volume>41</volume>: <fpage>16</fpage>–<lpage>17</lpage>. [In Japanese]</mixed-citation></ref><ref id="B12"><mixed-citation xmlns:xlink="http://www.w3.org/1999/xlink" xlink:type="simple"><person-group><name name-style="western"><surname>Hayashi</surname><given-names>M</given-names></name><name name-style="western"><surname>Ooi</surname><given-names>K</given-names></name></person-group> (<year>2022</year>) <article-title>DNA barcodes of aquatic <tp:taxon-name><tp:taxon-name-part taxon-name-part-type="suborder">Adephaga</tp:taxon-name-part></tp:taxon-name> (<tp:taxon-name><tp:taxon-name-part taxon-name-part-type="order">Coleoptera</tp:taxon-name-part></tp:taxon-name>) in Shimane Prefecture, Japan.</article-title><source>Special Bulletin of the Hoshizaki Green Foundation</source><volume>30</volume>: <fpage>89</fpage>–<lpage>92</lpage>. [In Japanese]</mixed-citation></ref><ref id="B29"><mixed-citation xmlns:xlink="http://www.w3.org/1999/xlink" xlink:type="simple"><person-group><name name-style="western"><surname>Nakane</surname><given-names>T</given-names></name></person-group> (<year>1985</year>) <article-title>A revisional study on Japanese species of the genus <italic><tp:taxon-name><tp:taxon-name-part taxon-name-part-type="genus">Haliplus</tp:taxon-name-part></tp:taxon-name></italic> Latreille (<tp:taxon-name><tp:taxon-name-part taxon-name-part-type="order">Coleoptera</tp:taxon-name-part></tp:taxon-name>, <tp:taxon-name><tp:taxon-name-part taxon-name-part-type="family">Haliplidae</tp:taxon-name-part></tp:taxon-name>).</article-title><source>Kita-Kyushu no Konchu</source><volume>32</volume>: <fpage>61</fpage>–<lpage>67</lpage>. [pl. 6–7.] [In Japanese]</mixed-citation></ref><ref id="B48"><mixed-citation xmlns:xlink="http://www.w3.org/1999/xlink" xlink:type="simple"><person-group><name name-style="western"><surname>van Vondel</surname><given-names>BJ</given-names></name></person-group> (<year>1995</year>) <article-title><tp:taxon-name><tp:taxon-name-part taxon-name-part-type="family">Haliplidae</tp:taxon-name-part></tp:taxon-name>: Review of the <tp:taxon-name><tp:taxon-name-part taxon-name-part-type="family">Haliplidae</tp:taxon-name-part></tp:taxon-name> of China.</article-title><source>In: Jäch MA, Ji L (Eds) Water Beetles of China</source><volume>1</volume>: <fpage>111</fpage>–<lpage>154</lpage>.</mixed-citation></ref></ref-list></tp:taxon-treatment>
