# Supplementary material for: ﻿Revision of the family Haliplidae (Insecta, Coleoptera) in Japan
Source: Zookeys. 2023 Jul 3;1168:267–94. doi: 10.3897/zookeys.1168.99302 (PMC10848856; doi:10.3897/zookeys.1168.99302)
Supplement: XML Treatment for Haliplus (Liaphlus) kotoshonis [file zookeys.1168.99302-treatment10.xml]

<!DOCTYPE tp:taxon-treatment
  PUBLIC "-//TaxonX//DTD Taxonomic Treatment Publishing DTD v0 20100105//EN" "tax-treatment-NSO.dtd">
<tp:taxon-treatment xmlns:tp="http://www.plazi.org/taxpub"><tp:treatment-meta><kwd-group><label>Taxon classification</label><kwd>
                  <named-content content-type="kingdom">Animalia</named-content>
                </kwd><kwd>
                  <named-content content-type="order">Coleoptera</named-content>
                </kwd><kwd>
                  <named-content content-type="family">Haliplidae</named-content>
                </kwd></kwd-group><mixed-citation publication-type="journal"><person-group><name><surname>Hayashi</surname><given-names>Masakazu</given-names></name><name><surname>Iwata</surname><given-names>Tomofumi</given-names></name><name><surname>Yoshitomi</surname><given-names>Hiroyuki</given-names></name></person-group><article-title>﻿Revision of the family <tp:taxon-name><tp:taxon-name-part taxon-name-part-type="family">Haliplidae</tp:taxon-name-part></tp:taxon-name> (<tp:taxon-name><tp:taxon-name-part taxon-name-part-type="class">Insecta</tp:taxon-name-part></tp:taxon-name>, <tp:taxon-name><tp:taxon-name-part taxon-name-part-type="order">Coleoptera</tp:taxon-name-part></tp:taxon-name>) in Japan</article-title><source>Zookeys</source><day>03</day><month>07</month><year>2023</year><volume>1168</volume><fpage>267</fpage><lpage>294</lpage><pub-id pub-id-type="doi">10.3897/zookeys.1168.99302</pub-id></mixed-citation></tp:treatment-meta><tp:nomenclature><label>﻿</label><tp:taxon-name><object-id xmlns:xlink="http://www.w3.org/1999/xlink" content-type="arpha" xlink:type="simple">F1B9F79A-3CDF-538C-97C7-8C311848E4BC</object-id><tp:taxon-name-part taxon-name-part-type="genus" reg="Haliplus">Haliplus</tp:taxon-name-part> (<tp:taxon-name-part taxon-name-part-type="subgenus" reg="Liaphlus">Liaphlus</tp:taxon-name-part>) <tp:taxon-name-part taxon-name-part-type="species" reg="kotoshonis">kotoshonis</tp:taxon-name-part></tp:taxon-name><tp:taxon-authority>Kano &amp; Kamiya, 1931</tp:taxon-authority><xref ref-type="fig" rid="F14">Figs 14</xref><xref ref-type="fig" rid="F18">, 18F Japanese name: Koto-kogashira-mizumushi</xref><tp:nomenclature-citation-list><tp:nomenclature-citation><tp:taxon-name>
                    <tp:taxon-name-part taxon-name-part-type="genus" reg="Haliplus">Haliplus</tp:taxon-name-part>
                    <tp:taxon-name-part taxon-name-part-type="species" reg="kotoshonis">kotoshonis</tp:taxon-name-part>
                  </tp:taxon-name><comment>Kano &amp; Kamiya, 1931: 2. <xref ref-type="bibr" rid="B35">Satô 1985</xref>: 181, pls 33–37; <xref ref-type="bibr" rid="B29">Nakane 1985</xref>: 63; <xref ref-type="bibr" rid="B30">1987</xref>: 30; <xref ref-type="bibr" rid="B25">Nakajima et al. 2020</xref>: 21.</comment></tp:nomenclature-citation><tp:nomenclature-citation><tp:taxon-name><tp:taxon-name-part taxon-name-part-type="genus" reg="Haliplus">Haliplus</tp:taxon-name-part> (<tp:taxon-name-part taxon-name-part-type="subgenus" reg="Liaphlus">Liaphlus</tp:taxon-name-part>) <tp:taxon-name-part taxon-name-part-type="species" reg="kotoshonis">kotoshonis</tp:taxon-name-part></tp:taxon-name><comment>: <xref ref-type="bibr" rid="B34">Satô 1984</xref>: 2.</comment></tp:nomenclature-citation><tp:nomenclature-citation><tp:taxon-name>
                    <tp:taxon-name-part taxon-name-part-type="genus" reg="Haliplus">Haliplus</tp:taxon-name-part>
                    <tp:taxon-name-part taxon-name-part-type="species" reg="diruptus">diruptus</tp:taxon-name-part>
                  </tp:taxon-name><comment>J. Balfour-Browne, 1946: 436. Vondel 1995: 120, figs 71–79. Syn. nov.</comment></tp:nomenclature-citation><tp:nomenclature-citation><tp:taxon-name>
                    <tp:taxon-name-part taxon-name-part-type="genus" reg="Haliplus">Haliplus</tp:taxon-name-part>
                    <tp:taxon-name-part taxon-name-part-type="species" reg="davidi">davidi</tp:taxon-name-part>
                  </tp:taxon-name><comment>Vondel, 1991: 92. [synonymized with <tp:taxon-name><tp:taxon-name-part taxon-name-part-type="genus" reg="Haliplus">Haliplus</tp:taxon-name-part><tp:taxon-name-part taxon-name-part-type="species" reg="diruptus">diruptus</tp:taxon-name-part></tp:taxon-name> by <xref ref-type="bibr" rid="B52">van Vondel (2017)</xref>]</comment></tp:nomenclature-citation></tp:nomenclature-citation-list></tp:nomenclature><tp:treatment-sec sec-type="material" id="SECID0E5XBG"><title>Material examined.</title><p>1 ex., Kagoshima Prefecture: Takara-jima, Tokara, 2.VII.1960, M. Satô leg. (<named-content xmlns:xlink="http://www.w3.org/1999/xlink" content-type="dwc:institutional_code" xlink:title="Ehime University" xlink:href="http://grbio.org/institution/ehime-university" xlink:type="simple">EUMJ</named-content>); 2 exs., Kagoshima Prefecture: Takara-jima, Tokara, 20.VII.1961, Y. Hama leg. (<named-content xmlns:xlink="http://www.w3.org/1999/xlink" content-type="dwc:institutional_code" xlink:title="Ehime University" xlink:href="http://grbio.org/institution/ehime-university" xlink:type="simple">EUMJ</named-content>); 7 exs., Kagoshima Prefecture: Takara-jima, Tokara, 2.VI.1962, M. Satô leg. (<named-content xmlns:xlink="http://www.w3.org/1999/xlink" content-type="dwc:institutional_code" xlink:title="Ehime University" xlink:href="http://grbio.org/institution/ehime-university" xlink:type="simple">EUMJ</named-content>); 2 exs., Okinawa Prefecture: Maesato, Ishigaki-jima, 4.IX.1975, T. Takahashi leg. (<named-content xmlns:xlink="http://www.w3.org/1999/xlink" content-type="dwc:institutional_code" xlink:title="Ehime University" xlink:href="http://grbio.org/institution/ehime-university" xlink:type="simple">EUMJ</named-content>); 1 ex., Okinawa Prefecture: Mt. Urabu-dake, Yonaguni-jima, 1.IV.1990, Y. Uchida leg. (<named-content xmlns:xlink="http://www.w3.org/1999/xlink" content-type="dwc:institutional_code" xlink:title="Ehime University" xlink:href="http://grbio.org/institution/ehime-university" xlink:type="simple">EUMJ</named-content>); 1 ex., Okinawa Prefecture: Shirahama, Iriomote-jima, 30.VI.2001, T. Nakamura leg. (<abbrev xmlns:xlink="http://www.w3.org/1999/xlink" xlink:title="Tochigi Prefectural Museum" id="ABBRID0EYYBG" xlink:type="simple">TPM</abbrev>); 3 exs., Okinawa Prefecture: Okinawa-jima, Ryukyu, 26.VI.1995, T. Takara leg. (<abbrev xmlns:xlink="http://www.w3.org/1999/xlink" xlink:title="Ryukyu University Museum Fujukan" id="ABBRID0E3YBG" xlink:type="simple">RUMF</abbrev>).</p><fig id="F14" position="float" orientation="portrait"><object-id xmlns:xlink="http://www.w3.org/1999/xlink" content-type="doi" xlink:type="simple">10.3897/zookeys.1168.99302.figure14</object-id><object-id xmlns:xlink="http://www.w3.org/1999/xlink" content-type="arpha" xlink:type="simple">BA798EC3-8055-5DFF-9847-2CCD8E4BC803</object-id><label>Figure 14.</label><caption><p><italic><tp:taxon-name><tp:taxon-name-part taxon-name-part-type="genus" reg="Haliplus">Haliplus</tp:taxon-name-part><tp:taxon-name-part taxon-name-part-type="species" reg="kotoshonis">kotoshonis</tp:taxon-name-part></tp:taxon-name></italic><bold>A</bold> habitus <bold>B</bold> head <bold>C</bold> prosternal process <bold>D</bold> penis <bold>E</bold> left paramere <bold>F</bold> right paramere. Scale bars: 1.0 mm (<bold>A</bold>); 0.5 mm (<bold>B</bold>); 0.25 mm (<bold>C</bold>); 0.1 mm (<bold>D–F</bold>).</p></caption><graphic xmlns:xlink="http://www.w3.org/1999/xlink" xlink:href="zookeys-1168-267_article-99302__-g014.jpg" position="float" orientation="portrait" xlink:type="simple" id="oo_872274.jpg"><uri content-type="original_file" xlink:type="simple">https://binary.pensoft.net/fig/872274</uri></graphic></fig></tp:treatment-sec><tp:treatment-sec sec-type="description" id="SECID0EM1BG"><title>Measurements</title><p><bold>(<italic>n</italic> = 10).</bold><abbrev xmlns:xlink="http://www.w3.org/1999/xlink" xlink:title="total length (PL+EL)" id="ABBRID0EX1BG" xlink:type="simple">TL</abbrev> 3.39–4.94 (4.47) mm; <abbrev xmlns:xlink="http://www.w3.org/1999/xlink" xlink:title="head width" id="ABBRID0E21BG" xlink:type="simple">HW</abbrev> 0.74–0.87 (0.80) mm; <abbrev xmlns:xlink="http://www.w3.org/1999/xlink" xlink:title="ompound eyes distance" id="ABBRID0E61BG" xlink:type="simple">CED</abbrev> 0.31–0.38 (0.33) mm; <abbrev xmlns:xlink="http://www.w3.org/1999/xlink" xlink:title="pronotal length" id="ABBRID0ED2BG" xlink:type="simple">PL</abbrev> 0.65–0.79 (0.73) mm; <abbrev xmlns:xlink="http://www.w3.org/1999/xlink" xlink:title="pronotal width" id="ABBRID0EH2BG" xlink:type="simple">PW</abbrev> 1.29–1.53 (1.42) mm; <abbrev xmlns:xlink="http://www.w3.org/1999/xlink" xlink:title="elytral length" id="ABBRID0EL2BG" xlink:type="simple">EL</abbrev> 2.30–2.62 (2.42) mm; <abbrev xmlns:xlink="http://www.w3.org/1999/xlink" xlink:title="elytral width" id="ABBRID0EP2BG" xlink:type="simple">EW</abbrev> 1.76–2.01 (1.88) mm; <abbrev xmlns:xlink="http://www.w3.org/1999/xlink" xlink:title="body thickness" id="ABBRID0ET2BG" xlink:type="simple">BT</abbrev> 1.39–1.70 (1.50) mm; <abbrev xmlns:xlink="http://www.w3.org/1999/xlink" xlink:title="head width" id="ABBRID0EX2BG" xlink:type="simple">HW</abbrev>/<abbrev xmlns:xlink="http://www.w3.org/1999/xlink" xlink:title="ompound eyes distance" id="ABBRID0E22BG" xlink:type="simple">CED</abbrev> 2.30–2.56 (2.38); <abbrev xmlns:xlink="http://www.w3.org/1999/xlink" xlink:title="pronotal width" id="ABBRID0E62BG" xlink:type="simple">PW</abbrev>/<abbrev xmlns:xlink="http://www.w3.org/1999/xlink" xlink:title="pronotal length" id="ABBRID0ED3BG" xlink:type="simple">PL</abbrev> 1.87–2.04 (1.95); <abbrev xmlns:xlink="http://www.w3.org/1999/xlink" xlink:title="elytral length" id="ABBRID0EH3BG" xlink:type="simple">EL</abbrev>/<abbrev xmlns:xlink="http://www.w3.org/1999/xlink" xlink:title="elytral width" id="ABBRID0EL3BG" xlink:type="simple">EW</abbrev> 1.23–1.32 (1.30).</p></tp:treatment-sec><tp:treatment-sec sec-type="biology" id="SECID0EP3BG"><title>Biology.</title><p>The above specimens were collected from small ponds.</p></tp:treatment-sec><tp:treatment-sec sec-type="Immature stages" id="SECID0EU3BG"><title>Immature stages.</title><p>Unknown.</p></tp:treatment-sec><tp:treatment-sec sec-type="discussion" id="SECID0EZ3BG"><title>Discussion.</title><p>This species was described based on one specimen from “Kotosho” (Orchid Island), Taiwan (<xref ref-type="bibr" rid="B18">Kano and Kamiya 1931</xref>). The type specimen is likely to have been lost (<xref ref-type="bibr" rid="B22">Mita et al. 2015</xref>), but the black marks on the dorsum are unique and the original description and figures are recognizable. <xref ref-type="bibr" rid="B29">Nakane (1985</xref>, <xref ref-type="bibr" rid="B30">1987</xref>, <xref ref-type="bibr" rid="B31">1990</xref>) has repeatedly pointed out that <italic><tp:taxon-name><tp:taxon-name-part taxon-name-part-type="genus" reg="Haliplus">Haliplus</tp:taxon-name-part><tp:taxon-name-part taxon-name-part-type="species" reg="diruptus">diruptus</tp:taxon-name-part></tp:taxon-name></italic> J. Balfour-Browne, 1946 should be a junior synonym of the species, but a formal treatment has not been done. Judging from our investigation of the specimens and the description of <xref ref-type="bibr" rid="B48">van Vondel (1995)</xref>, <italic><tp:taxon-name><tp:taxon-name-part taxon-name-part-type="genus" reg="Haliplus">H.</tp:taxon-name-part><tp:taxon-name-part taxon-name-part-type="species" reg="diruptus">diruptus</tp:taxon-name-part></tp:taxon-name></italic> is treated as a junior synonym of this species in this paper. In addition, <italic><tp:taxon-name><tp:taxon-name-part taxon-name-part-type="genus" reg="Haliplus">Haliplus</tp:taxon-name-part><tp:taxon-name-part taxon-name-part-type="species" reg="davidi">davidi</tp:taxon-name-part></tp:taxon-name></italic> Vondel, 1991 was recorded from Japan (<xref ref-type="bibr" rid="B49">van Vondel 1998</xref>, <xref ref-type="bibr" rid="B50">2003a</xref>), but was later treated as a junior synonym of <italic><tp:taxon-name><tp:taxon-name-part taxon-name-part-type="genus" reg="Haliplus">H.</tp:taxon-name-part><tp:taxon-name-part taxon-name-part-type="species" reg="diruptus">diruptus</tp:taxon-name-part></tp:taxon-name></italic> (<xref ref-type="bibr" rid="B52">van Vondel 2017</xref>); therefore, the record of <italic><tp:taxon-name><tp:taxon-name-part taxon-name-part-type="genus" reg="Haliplus">H.</tp:taxon-name-part><tp:taxon-name-part taxon-name-part-type="species" reg="davidi">davidi</tp:taxon-name-part></tp:taxon-name></italic> from Japan is not <italic><tp:taxon-name><tp:taxon-name-part taxon-name-part-type="genus" reg="Haliplus">H.</tp:taxon-name-part><tp:taxon-name-part taxon-name-part-type="species" reg="diruptus">diruptus</tp:taxon-name-part></tp:taxon-name></italic> but <italic><tp:taxon-name><tp:taxon-name-part taxon-name-part-type="genus" reg="Haliplus">H.</tp:taxon-name-part><tp:taxon-name-part taxon-name-part-type="species" reg="kotoshonis">kotoshonis</tp:taxon-name-part></tp:taxon-name></italic>.</p><p>This study revealed that specimens of <italic><tp:taxon-name><tp:taxon-name-part taxon-name-part-type="genus" reg="Haliplus">Haliplus</tp:taxon-name-part><tp:taxon-name-part taxon-name-part-type="species" reg="angustifrons">angustifrons</tp:taxon-name-part></tp:taxon-name></italic> Régimbart, 1892 were mixed in with the specimens identified as “<italic><tp:taxon-name><tp:taxon-name-part taxon-name-part-type="genus" reg="Haliplus">H.</tp:taxon-name-part><tp:taxon-name-part taxon-name-part-type="species" reg="kotoshonis">kotoshonis</tp:taxon-name-part></tp:taxon-name></italic>” from Japan. In a typical individual, the dorsal marks can easily distinguish between the two species. In particular, this species has a black mark on head, but the <italic><tp:taxon-name><tp:taxon-name-part taxon-name-part-type="genus" reg="Haliplus">H.</tp:taxon-name-part><tp:taxon-name-part taxon-name-part-type="species" reg="angustifrons">angustifrons</tp:taxon-name-part></tp:taxon-name></italic> does not have such a mark.</p></tp:treatment-sec><tp:treatment-sec sec-type="distribution" id="SECID0EUBAI"><title>Distribution.</title><p>Japan: Nansei shoto (Takara-jima of Tokara-retto, Okinawa-jima, Ishigaki-jima, Iriomote-jima, Yonaguni-jima); Taiwan, China, Vietnam, Myanmar.</p></tp:treatment-sec><tp:treatment-sec><!--Section generated to contain objects referenced in tp:taxon-treatment.--><fig id="F18" position="float" orientation="portrait"><object-id xmlns:xlink="http://www.w3.org/1999/xlink" content-type="doi" xlink:type="simple">10.3897/zookeys.1168.99302.figure18</object-id><object-id xmlns:xlink="http://www.w3.org/1999/xlink" content-type="arpha" xlink:type="simple">AAEF73FE-883C-590A-B9B2-4E198D8F7011</object-id><label>Figure 18.</label><caption><p>Distribution maps based on specimens examined <bold>A</bold><italic><tp:taxon-name><tp:taxon-name-part taxon-name-part-type="genus" reg="Peltodytes">Peltodytes</tp:taxon-name-part><tp:taxon-name-part taxon-name-part-type="species" reg="intermedius">intermedius</tp:taxon-name-part></tp:taxon-name></italic><bold>B</bold><italic><tp:taxon-name><tp:taxon-name-part taxon-name-part-type="genus" reg="Peltodytes">Peltodytes</tp:taxon-name-part><tp:taxon-name-part taxon-name-part-type="species" reg="sinensis">sinensis</tp:taxon-name-part></tp:taxon-name></italic><bold>C</bold><italic><tp:taxon-name><tp:taxon-name-part taxon-name-part-type="genus" reg="Haliplus">Haliplus</tp:taxon-name-part><tp:taxon-name-part taxon-name-part-type="species" reg="japonicus">japonicus</tp:taxon-name-part></tp:taxon-name></italic><bold>D</bold><italic><tp:taxon-name><tp:taxon-name-part taxon-name-part-type="genus" reg="Haliplus">Haliplus</tp:taxon-name-part><tp:taxon-name-part taxon-name-part-type="species" reg="kamiyai">kamiyai</tp:taxon-name-part></tp:taxon-name></italic> (circle), <italic><tp:taxon-name><tp:taxon-name-part taxon-name-part-type="genus" reg="Haliplus">Haliplus</tp:taxon-name-part><tp:taxon-name-part taxon-name-part-type="species" reg="morii">morii</tp:taxon-name-part></tp:taxon-name></italic> (star), <italic><tp:taxon-name><tp:taxon-name-part taxon-name-part-type="genus" reg="Haliplus">Haliplus</tp:taxon-name-part><tp:taxon-name-part taxon-name-part-type="species" reg="regimbarti">regimbarti</tp:taxon-name-part></tp:taxon-name></italic> (square) <bold>E</bold><italic><tp:taxon-name><tp:taxon-name-part taxon-name-part-type="genus" reg="Haliplus">Haliplus</tp:taxon-name-part><tp:taxon-name-part taxon-name-part-type="species" reg="simplex">simplex</tp:taxon-name-part></tp:taxon-name></italic> (black circle), <italic><tp:taxon-name><tp:taxon-name-part taxon-name-part-type="genus" reg="Haliplus">Haliplus</tp:taxon-name-part><tp:taxon-name-part taxon-name-part-type="species" reg="angustifrons">angustifrons</tp:taxon-name-part></tp:taxon-name></italic> (white circle) <bold>F</bold><italic><tp:taxon-name><tp:taxon-name-part taxon-name-part-type="genus" reg="Haliplus">Haliplus</tp:taxon-name-part><tp:taxon-name-part taxon-name-part-type="species" reg="basinotatus">basinotatus</tp:taxon-name-part></tp:taxon-name></italic> (black circle), <italic><tp:taxon-name><tp:taxon-name-part taxon-name-part-type="genus" reg="Haliplus">Haliplus</tp:taxon-name-part><tp:taxon-name-part taxon-name-part-type="species" reg="kotoshonis">kotoshonis</tp:taxon-name-part></tp:taxon-name></italic> (white circle).</p></caption><graphic xmlns:xlink="http://www.w3.org/1999/xlink" xlink:href="zookeys-1168-267_article-99302__-g018.jpg" position="float" orientation="portrait" xlink:type="simple" id="oo_872278.jpg"><uri content-type="original_file" xlink:type="simple">https://binary.pensoft.net/fig/872278</uri></graphic></fig></tp:treatment-sec><ref-list><ref id="B35"><mixed-citation xmlns:xlink="http://www.w3.org/1999/xlink" xlink:type="simple"><person-group><name name-style="western"><surname>Satô</surname><given-names>M</given-names></name></person-group> (<year>1985</year>) <article-title><tp:taxon-name><tp:taxon-name-part taxon-name-part-type="family">Haliplidae</tp:taxon-name-part></tp:taxon-name>.</article-title> In: <person-group><name name-style="western"><surname>Ueno</surname><given-names>S</given-names></name><name name-style="western"><surname>Kurosawa</surname><given-names>Y</given-names></name><name name-style="western"><surname>Satô</surname><given-names>M</given-names></name></person-group> (<role>Eds</role>) <issue-title>The Coleoptera of Japan in Color (Vol.</issue-title><source>II). Hoikusha, Osaka</source>, <fpage>180</fpage>–<lpage>181</lpage>. [pl. 33.] [In Japanese]</mixed-citation></ref><ref id="B29"><mixed-citation xmlns:xlink="http://www.w3.org/1999/xlink" xlink:type="simple"><person-group><name name-style="western"><surname>Nakane</surname><given-names>T</given-names></name></person-group> (<year>1985</year>) <article-title>A revisional study on Japanese species of the genus <italic><tp:taxon-name><tp:taxon-name-part taxon-name-part-type="genus">Haliplus</tp:taxon-name-part></tp:taxon-name></italic> Latreille (<tp:taxon-name><tp:taxon-name-part taxon-name-part-type="order">Coleoptera</tp:taxon-name-part></tp:taxon-name>, <tp:taxon-name><tp:taxon-name-part taxon-name-part-type="family">Haliplidae</tp:taxon-name-part></tp:taxon-name>).</article-title><source>Kita-Kyushu no Konchu</source><volume>32</volume>: <fpage>61</fpage>–<lpage>67</lpage>. [pl. 6–7.] [In Japanese]</mixed-citation></ref><ref id="B30"><mixed-citation xmlns:xlink="http://www.w3.org/1999/xlink" xlink:type="simple"><person-group><name name-style="western"><surname>Nakane</surname><given-names>T</given-names></name></person-group> (<year>1987</year>) <article-title>The beetles of Japan (new series) 80.</article-title><source>Insects &amp; Nature</source><volume>22</volume>(<issue>11</issue>): <fpage>26</fpage>–<lpage>30</lpage>. [In Japanese]</mixed-citation></ref><ref id="B25"><mixed-citation xmlns:xlink="http://www.w3.org/1999/xlink" xlink:type="simple"><person-group><name name-style="western"><surname>Nakajima</surname><given-names>J</given-names></name><name name-style="western"><surname>Hayashi</surname><given-names>M</given-names></name><name name-style="western"><surname>Ishida</surname><given-names>K</given-names></name><name name-style="western"><surname>Kitano</surname><given-names>T</given-names></name><name name-style="western"><surname>Yoshitomi</surname><given-names>H</given-names></name></person-group> (<year>2020</year>) <source>Aquatic <tp:taxon-name><tp:taxon-name-part taxon-name-part-type="order">Coleoptera</tp:taxon-name-part></tp:taxon-name> and <tp:taxon-name><tp:taxon-name-part taxon-name-part-type="order">Hemiptera</tp:taxon-name-part></tp:taxon-name> of Japan.</source><publisher-name>Bun-ichi Sogo Shuppan</publisher-name>, <publisher-loc>Tokyo</publisher-loc>, <size units="page">352 pp</size>. [In Japanese]</mixed-citation></ref><ref id="B34"><mixed-citation xmlns:xlink="http://www.w3.org/1999/xlink" xlink:type="simple"><person-group><name name-style="western"><surname>Satô</surname><given-names>M</given-names></name></person-group> (<year>1984</year>) <article-title>Taxonomic notes on the aquatic <tp:taxon-name><tp:taxon-name-part taxon-name-part-type="order">Coleoptera</tp:taxon-name-part></tp:taxon-name> of Japan, I. Coleopterists’.</article-title><source>News</source><volume>65</volume>: <fpage>1</fpage>–<lpage>4</lpage>. [In Japanese]</mixed-citation></ref><ref id="B52"><mixed-citation xmlns:xlink="http://www.w3.org/1999/xlink" xlink:type="simple"><person-group><name name-style="western"><surname>van Vondel</surname><given-names>BJ</given-names></name></person-group> (<year>2017</year>) <article-title>Five new synonymies in <tp:taxon-name><tp:taxon-name-part taxon-name-part-type="genus">Haliplus</tp:taxon-name-part><tp:taxon-name-part taxon-name-part-type="infraspecific-rank">subgen.</tp:taxon-name-part><tp:taxon-name-part taxon-name-part-type="subgenus">Liaphlus</tp:taxon-name-part></tp:taxon-name> Guignot, based on the variability of the left paramere (<tp:taxon-name><tp:taxon-name-part taxon-name-part-type="order">Coleoptera</tp:taxon-name-part></tp:taxon-name>: <tp:taxon-name><tp:taxon-name-part taxon-name-part-type="family">Haliplidae</tp:taxon-name-part></tp:taxon-name>).</article-title><source>Koleopterologische Rundschau</source><volume>87</volume>: <fpage>31</fpage>–<lpage>35</lpage>.</mixed-citation></ref><ref id="B18"><mixed-citation xmlns:xlink="http://www.w3.org/1999/xlink" xlink:type="simple"><person-group><name name-style="western"><surname>Kano</surname><given-names>T</given-names></name><name name-style="western"><surname>Kamiya</surname><given-names>K</given-names></name></person-group> (<year>1931</year>) <article-title>Two new species of <tp:taxon-name><tp:taxon-name-part taxon-name-part-type="family">Haliplidae</tp:taxon-name-part></tp:taxon-name> from Japan.</article-title><source>Transactions of the Kansai Entomological Society</source><volume>2</volume>: <fpage>1</fpage>–<lpage>4</lpage>. [1 pl.]</mixed-citation></ref><ref id="B22"><mixed-citation xmlns:xlink="http://www.w3.org/1999/xlink" xlink:type="simple"><person-group><name name-style="western"><surname>Mita</surname><given-names>T</given-names></name><name name-style="western"><surname>Kojima</surname><given-names>H</given-names></name><name name-style="western"><surname>Okajima</surname><given-names>S</given-names></name></person-group> (<year>2015</year>) <article-title>Name-bearing types of <tp:taxon-name><tp:taxon-name-part taxon-name-part-type="order">Coleoptera</tp:taxon-name-part></tp:taxon-name> (<tp:taxon-name><tp:taxon-name-part taxon-name-part-type="class">Insecta</tp:taxon-name-part></tp:taxon-name>) in the Museum of Agriculture, Tokyo University of Agriculture.</article-title><source>Journal of Agricultural Science, Tokyo University of Agriculture</source><volume>60</volume>: <fpage>50</fpage>–<lpage>56</lpage>. [In Japanese]</mixed-citation></ref><ref id="B31"><mixed-citation xmlns:xlink="http://www.w3.org/1999/xlink" xlink:type="simple"><person-group><name name-style="western"><surname>Nakane</surname><given-names>T</given-names></name></person-group> (<year>1990</year>) <article-title>The beetles of Japan (new series) 91.</article-title><source>Insects &amp; Nature</source><volume>25</volume>(<issue>10</issue>): <fpage>22</fpage>–<lpage>23</lpage>. [In Japanese]</mixed-citation></ref><ref id="B48"><mixed-citation xmlns:xlink="http://www.w3.org/1999/xlink" xlink:type="simple"><person-group><name name-style="western"><surname>van Vondel</surname><given-names>BJ</given-names></name></person-group> (<year>1995</year>) <article-title><tp:taxon-name><tp:taxon-name-part taxon-name-part-type="family">Haliplidae</tp:taxon-name-part></tp:taxon-name>: Review of the <tp:taxon-name><tp:taxon-name-part taxon-name-part-type="family">Haliplidae</tp:taxon-name-part></tp:taxon-name> of China.</article-title><source>In: Jäch MA, Ji L (Eds) Water Beetles of China</source><volume>1</volume>: <fpage>111</fpage>–<lpage>154</lpage>.</mixed-citation></ref><ref id="B49"><mixed-citation xmlns:xlink="http://www.w3.org/1999/xlink" xlink:type="simple"><person-group><name name-style="western"><surname>van Vondel</surname><given-names>BJ</given-names></name></person-group> (<year>1998</year>) <article-title><tp:taxon-name><tp:taxon-name-part taxon-name-part-type="family">Haliplidae</tp:taxon-name-part></tp:taxon-name>: Additional notes on the <tp:taxon-name><tp:taxon-name-part taxon-name-part-type="family">Haliplidae</tp:taxon-name-part></tp:taxon-name> of China and neighboring countries (<tp:taxon-name><tp:taxon-name-part taxon-name-part-type="order">Coleoptera</tp:taxon-name-part></tp:taxon-name>).</article-title><source>In: Jäch MA, Ji L (Eds) Water Beetles of China</source><volume>2</volume>: <fpage>131</fpage>–<lpage>136</lpage>.</mixed-citation></ref><ref id="B50"><mixed-citation xmlns:xlink="http://www.w3.org/1999/xlink" xlink:type="simple"><person-group><name name-style="western"><surname>van Vondel</surname><given-names>BJ</given-names></name></person-group> (<year>2003a</year>) <article-title><tp:taxon-name><tp:taxon-name-part taxon-name-part-type="family">Haliplidae</tp:taxon-name-part></tp:taxon-name>.</article-title> In: <person-group><name name-style="western"><surname>Löbl</surname><given-names>I</given-names></name><name name-style="western"><surname>Smetana</surname><given-names>S</given-names></name></person-group> (<role>Eds</role>) <issue-title>Catalogue of Palaearctic Coleoptera (Vol.</issue-title><source>1). Apollo Books, Vester Skerninge</source>, <fpage>30</fpage>–<lpage>33</lpage>.</mixed-citation></ref></ref-list></tp:taxon-treatment>
