# Supplementary material for: ﻿Revision of the family Haliplidae (Insecta, Coleoptera) in Japan
Source: Zookeys. 2023 Jul 3;1168:267–94. doi: 10.3897/zookeys.1168.99302 (PMC10848856; doi:10.3897/zookeys.1168.99302)
Supplement: XML Treatment for Haliplus (Liaphlus) eximius [file zookeys.1168.99302-treatment11.xml]

<!DOCTYPE tp:taxon-treatment
  PUBLIC "-//TaxonX//DTD Taxonomic Treatment Publishing DTD v0 20100105//EN" "tax-treatment-NSO.dtd">
<tp:taxon-treatment xmlns:tp="http://www.plazi.org/taxpub"><tp:treatment-meta><kwd-group><label>Taxon classification</label><kwd>
                  <named-content content-type="kingdom">Animalia</named-content>
                </kwd><kwd>
                  <named-content content-type="order">Coleoptera</named-content>
                </kwd><kwd>
                  <named-content content-type="family">Haliplidae</named-content>
                </kwd></kwd-group><mixed-citation publication-type="journal"><person-group><name><surname>Hayashi</surname><given-names>Masakazu</given-names></name><name><surname>Iwata</surname><given-names>Tomofumi</given-names></name><name><surname>Yoshitomi</surname><given-names>Hiroyuki</given-names></name></person-group><article-title>﻿Revision of the family <tp:taxon-name><tp:taxon-name-part taxon-name-part-type="family">Haliplidae</tp:taxon-name-part></tp:taxon-name> (<tp:taxon-name><tp:taxon-name-part taxon-name-part-type="class">Insecta</tp:taxon-name-part></tp:taxon-name>, <tp:taxon-name><tp:taxon-name-part taxon-name-part-type="order">Coleoptera</tp:taxon-name-part></tp:taxon-name>) in Japan</article-title><source>Zookeys</source><day>03</day><month>07</month><year>2023</year><volume>1168</volume><fpage>267</fpage><lpage>294</lpage><pub-id pub-id-type="doi">10.3897/zookeys.1168.99302</pub-id></mixed-citation></tp:treatment-meta><tp:nomenclature><label>﻿</label><tp:taxon-name><object-id xmlns:xlink="http://www.w3.org/1999/xlink" content-type="arpha" xlink:type="simple">D25DD4FC-000A-5616-992D-6AED34C35F78</object-id><tp:taxon-name-part taxon-name-part-type="genus" reg="Haliplus">Haliplus</tp:taxon-name-part> (<tp:taxon-name-part taxon-name-part-type="subgenus" reg="Liaphlus">Liaphlus</tp:taxon-name-part>) <tp:taxon-name-part taxon-name-part-type="species" reg="eximius">eximius</tp:taxon-name-part></tp:taxon-name><tp:taxon-authority>Clark, 1863</tp:taxon-authority><xref ref-type="fig" rid="F15">Figs 15</xref><xref ref-type="fig" rid="F19">, 19A Japanese name: Kiiro-kogashira-mizumushi</xref><tp:nomenclature-citation-list><tp:nomenclature-citation><tp:taxon-name>
                    <tp:taxon-name-part taxon-name-part-type="genus" reg="Haliplus">Haliplus</tp:taxon-name-part>
                    <tp:taxon-name-part taxon-name-part-type="species" reg="eximius">eximius</tp:taxon-name-part>
                  </tp:taxon-name><comment>Clark,1863: 418. <xref ref-type="bibr" rid="B16">Kamiya 1936</xref>: 42; <xref ref-type="bibr" rid="B35">Satô 1985</xref>: 181; <xref ref-type="bibr" rid="B29">Nakane 1985</xref>: 63; <xref ref-type="bibr" rid="B30">1987</xref>: 29; <xref ref-type="bibr" rid="B20">Matsui 1992</xref>: 2; Vondel 1995: 121; <xref ref-type="bibr" rid="B7">Dejima 2007</xref>: 84; <xref ref-type="bibr" rid="B21">Matsuo and Fukagawa 2016</xref>: 52; <xref ref-type="bibr" rid="B23">Mitamura et al. 2017</xref>: 141; <xref ref-type="bibr" rid="B11">Hayashi and Kadowaki 2019</xref>: 25; <xref ref-type="bibr" rid="B25">Nakajima et al. 2020</xref>: 23; <xref ref-type="bibr" rid="B57">Watanabe and Ohba 2022</xref>: 34.</comment></tp:nomenclature-citation><tp:nomenclature-citation><tp:taxon-name><tp:taxon-name-part taxon-name-part-type="genus" reg="Haliplus">Haliplus</tp:taxon-name-part> (<tp:taxon-name-part taxon-name-part-type="subgenus" reg="Liaphlus">Liaphlus</tp:taxon-name-part>) <tp:taxon-name-part taxon-name-part-type="species" reg="eximius">eximius</tp:taxon-name-part></tp:taxon-name><comment>: <xref ref-type="bibr" rid="B34">Satô 1984</xref>: 2; Vondel 1991: 97; 1993: 299; 2003a: 31.</comment></tp:nomenclature-citation><tp:nomenclature-citation><tp:taxon-name>
                    <tp:taxon-name-part taxon-name-part-type="genus" reg="Haliplus">Haliplus</tp:taxon-name-part>
                    <tp:taxon-name-part taxon-name-part-type="species" reg="hiogoensis">hiogoensis</tp:taxon-name-part>
                  </tp:taxon-name><comment>Kano &amp; Kamiya, 1931: 1. <xref ref-type="bibr" rid="B16">Kamiya 1936</xref>: 44. [synonymized by <xref ref-type="bibr" rid="B34">Satô 1984</xref>]</comment></tp:nomenclature-citation></tp:nomenclature-citation-list></tp:nomenclature><tp:treatment-sec sec-type="material" id="SECID0EOGAI"><title>Material examined.</title><p>1 ex., Ehime Prefecture: Ôshima, 13.VIII.1997, H. Nakanishi leg. (<named-content xmlns:xlink="http://www.w3.org/1999/xlink" content-type="dwc:institutional_code" xlink:title="Ehime University" xlink:href="http://grbio.org/institution/ehime-university" xlink:type="simple">EUMJ</named-content>). Other specimens examined in this study are listed in Suppl. material <xref ref-type="supplementary-material" rid="S1">1</xref>.</p><fig id="F15" position="float" orientation="portrait"><object-id xmlns:xlink="http://www.w3.org/1999/xlink" content-type="doi" xlink:type="simple">10.3897/zookeys.1168.99302.figure15</object-id><object-id xmlns:xlink="http://www.w3.org/1999/xlink" content-type="arpha" xlink:type="simple">00E85E80-80C1-5202-A5DB-9175B2210337</object-id><label>Figure 15.</label><caption><p><italic><tp:taxon-name><tp:taxon-name-part taxon-name-part-type="genus" reg="Haliplus">Haliplus</tp:taxon-name-part><tp:taxon-name-part taxon-name-part-type="species" reg="eximius">eximius</tp:taxon-name-part></tp:taxon-name></italic><bold>A</bold> habitus <bold>B</bold> head <bold>C</bold> prosternal process <bold>D</bold> penis <bold>E</bold> left paramere <bold>F</bold> right paramere. Scale bars: 1.0 mm (<bold>A</bold>); 0.5 mm (<bold>B</bold>); 0.25 mm (<bold>C</bold>); 0.1 mm (<bold>D–F</bold>).</p></caption><graphic xmlns:xlink="http://www.w3.org/1999/xlink" xlink:href="zookeys-1168-267_article-99302__-g015.jpg" position="float" orientation="portrait" xlink:type="simple" id="oo_872275.jpg"><uri content-type="original_file" xlink:type="simple">https://binary.pensoft.net/fig/872275</uri></graphic></fig></tp:treatment-sec><tp:treatment-sec sec-type="description" id="SECID0EIIAI"><title>Measurements</title><p><bold>(<italic>n</italic> = 10).</bold><abbrev xmlns:xlink="http://www.w3.org/1999/xlink" xlink:title="total length (PL+EL)" id="ABBRID0ETIAI" xlink:type="simple">TL</abbrev> 3.26–4.71 (4.38) mm; <abbrev xmlns:xlink="http://www.w3.org/1999/xlink" xlink:title="head width" id="ABBRID0EXIAI" xlink:type="simple">HW</abbrev> 0.70–0.78 (0.75) mm; <abbrev xmlns:xlink="http://www.w3.org/1999/xlink" xlink:title="ompound eyes distance" id="ABBRID0E2IAI" xlink:type="simple">CED</abbrev> 0.27–0.33 (0.30) mm; <abbrev xmlns:xlink="http://www.w3.org/1999/xlink" xlink:title="pronotal length" id="ABBRID0E6IAI" xlink:type="simple">PL</abbrev> 0.69–0.75 (0.73) mm; <abbrev xmlns:xlink="http://www.w3.org/1999/xlink" xlink:title="pronotal width" id="ABBRID0EDJAI" xlink:type="simple">PW</abbrev> 1.33–1.54 (1.46) mm; <abbrev xmlns:xlink="http://www.w3.org/1999/xlink" xlink:title="elytral length" id="ABBRID0EHJAI" xlink:type="simple">EL</abbrev> 2.10–2.53 (2.36) mm; <abbrev xmlns:xlink="http://www.w3.org/1999/xlink" xlink:title="elytral width" id="ABBRID0ELJAI" xlink:type="simple">EW</abbrev> 1.66–1.94 (1.85) mm; <abbrev xmlns:xlink="http://www.w3.org/1999/xlink" xlink:title="body thickness" id="ABBRID0EPJAI" xlink:type="simple">BT</abbrev> 1.31–1.51 (1.44) mm; <abbrev xmlns:xlink="http://www.w3.org/1999/xlink" xlink:title="head width" id="ABBRID0ETJAI" xlink:type="simple">HW</abbrev>/<abbrev xmlns:xlink="http://www.w3.org/1999/xlink" xlink:title="ompound eyes distance" id="ABBRID0EXJAI" xlink:type="simple">CED</abbrev> 2.23–2.70 (2.49); <abbrev xmlns:xlink="http://www.w3.org/1999/xlink" xlink:title="pronotal width" id="ABBRID0E2JAI" xlink:type="simple">PW</abbrev>/<abbrev xmlns:xlink="http://www.w3.org/1999/xlink" xlink:title="pronotal length" id="ABBRID0E6JAI" xlink:type="simple">PL</abbrev> 1.89–2.08 (2.03); <abbrev xmlns:xlink="http://www.w3.org/1999/xlink" xlink:title="elytral length" id="ABBRID0EDKAI" xlink:type="simple">EL</abbrev>/<abbrev xmlns:xlink="http://www.w3.org/1999/xlink" xlink:title="elytral width" id="ABBRID0EHKAI" xlink:type="simple">EW</abbrev> 1.24–1.32 (1.27).</p></tp:treatment-sec><tp:treatment-sec sec-type="biology" id="SECID0ELKAI"><title>Biology.</title><p>This species typically inhabits ponds, and the adults were collected by sweep nets over shallow water (<xref ref-type="bibr" rid="B25">Nakajima et al. 2020</xref>). The larvae eat <tp:taxon-name><tp:taxon-name-part taxon-name-part-type="family">Characeae</tp:taxon-name-part></tp:taxon-name> algae (<xref ref-type="bibr" rid="B60">Yamazaki et al. 2020</xref>).</p></tp:treatment-sec><tp:treatment-sec sec-type="Immature stages" id="SECID0E5KAI"><title>Immature stages.</title><p>The color photograph was shown by <xref ref-type="bibr" rid="B19">Kitano and Sano (2011)</xref>.</p></tp:treatment-sec><tp:treatment-sec sec-type="DNA barcodes" id="SECID0EILAI"><title>DNA barcodes.</title><p>The COI (Cox1) gene sequence of one Japanese specimen were deposited in <abbrev xmlns:xlink="http://www.w3.org/1999/xlink" xlink:title="DNA Data Bank of Japan" id="ABBRID0EOLAI" xlink:type="simple">DDBJ</abbrev> (<xref ref-type="bibr" rid="B12">Hayashi and Ooi 2022</xref>): Shimane Prefecture (<ext-link xmlns:xlink="http://www.w3.org/1999/xlink" xlink:href="LC633207" ext-link-type="gen" xlink:type="simple">LC633207</ext-link>).</p></tp:treatment-sec><tp:treatment-sec sec-type="distribution" id="SECID0E2LAI"><title>Distribution.</title><p>Japan: central to west Honshu, Shikoku, Kyushu, Oki, Hiro-shima in Kagawa, Geiyo-shoto (Ôshima: new record), Tsushima, Iki, Hirado-jima, Goto-retto, Amakusa-shoto, Nansei shoto (Yonaguni-jima); Korea, China, SE Asia.</p></tp:treatment-sec><tp:treatment-sec><!--Section generated to contain objects referenced in tp:taxon-treatment.--><fig id="F19" position="float" orientation="portrait"><object-id xmlns:xlink="http://www.w3.org/1999/xlink" content-type="doi" xlink:type="simple">10.3897/zookeys.1168.99302.figure19</object-id><object-id xmlns:xlink="http://www.w3.org/1999/xlink" content-type="arpha" xlink:type="simple">499B6E1B-94E9-5F51-A485-6607A97336F9</object-id><label>Figure 19.</label><caption><p>Distribution maps based on specimens examined <bold>A</bold><italic><tp:taxon-name><tp:taxon-name-part taxon-name-part-type="genus" reg="Haliplus">Haliplus</tp:taxon-name-part><tp:taxon-name-part taxon-name-part-type="species" reg="eximius">eximius</tp:taxon-name-part></tp:taxon-name></italic><bold>B</bold><italic><tp:taxon-name><tp:taxon-name-part taxon-name-part-type="genus" reg="Haliplus">Haliplus</tp:taxon-name-part><tp:taxon-name-part taxon-name-part-type="species" reg="ovalis">ovalis</tp:taxon-name-part></tp:taxon-name></italic><bold>C</bold><italic><tp:taxon-name><tp:taxon-name-part taxon-name-part-type="genus" reg="Haliplus">Haliplus</tp:taxon-name-part><tp:taxon-name-part taxon-name-part-type="species" reg="sharpi">sharpi</tp:taxon-name-part></tp:taxon-name></italic>.</p></caption><graphic xmlns:xlink="http://www.w3.org/1999/xlink" xlink:href="zookeys-1168-267_article-99302__-g019.jpg" position="float" orientation="portrait" xlink:type="simple" id="oo_872279.jpg"><uri content-type="original_file" xlink:type="simple">https://binary.pensoft.net/fig/872279</uri></graphic></fig><supplementary-material xmlns:xlink="http://www.w3.org/1999/xlink" id="S1" position="float" orientation="portrait" xlink:type="simple"><object-id content-type="doi" xlink:type="simple">10.3897/zookeys.1168.99302.suppl1</object-id><object-id content-type="zenodo_dep_id" xlink:type="simple">8116036</object-id><object-id content-type="arpha" xlink:type="simple">BD31E904-19DB-5A3B-8E85-05C756045CEE</object-id><label>Supplementary material 1</label><caption><p>The list of specimens examined in this study</p></caption><statement content-type="dataType"><label>Data type</label><p>table (.xlsx)</p></statement><media xlink:href="zookeys-1168-267_article-99302__-s001.xlsx" mimetype="application" mime-subtype="vnd.openxmlformats-officedocument.spreadsheetml.sheet" position="float" orientation="portrait" xlink:type="simple" id="oo_872280.xlsx"><uri content-type="original_file" xlink:type="simple">https://binary.pensoft.net/file/872280</uri></media><permissions><license xlink:type="simple"><license-p>This dataset is made available under the Open Database License (http://opendatacommons.org/licenses/odbl/1.0/). The Open Database License (ODbL) is a license agreement intended to allow users to freely share, modify, and use this Dataset while maintaining this same freedom for others, provided that the original source and author(s) are credited.</license-p></license></permissions><attrib specific-use="authors">Masakazu Hayashi, Tomofumi Iwata, Hiroyuki Yoshitomi</attrib></supplementary-material></tp:treatment-sec><ref-list><ref id="B16"><mixed-citation xmlns:xlink="http://www.w3.org/1999/xlink" xlink:type="simple"><person-group><name name-style="western"><surname>Kamiya</surname><given-names>K</given-names></name></person-group> (<year>1936</year>) <article-title>Family <tp:taxon-name><tp:taxon-name-part taxon-name-part-type="family">Gyrinidae</tp:taxon-name-part></tp:taxon-name> Family <tp:taxon-name><tp:taxon-name-part taxon-name-part-type="family">Haliplidae</tp:taxon-name-part></tp:taxon-name>.</article-title><source>Fauna Nipponica</source><volume>10</volume>: <fpage>1</fpage>–<lpage>55</lpage>.</mixed-citation></ref><ref id="B35"><mixed-citation xmlns:xlink="http://www.w3.org/1999/xlink" xlink:type="simple"><person-group><name name-style="western"><surname>Satô</surname><given-names>M</given-names></name></person-group> (<year>1985</year>) <article-title><tp:taxon-name><tp:taxon-name-part taxon-name-part-type="family">Haliplidae</tp:taxon-name-part></tp:taxon-name>.</article-title> In: <person-group><name name-style="western"><surname>Ueno</surname><given-names>S</given-names></name><name name-style="western"><surname>Kurosawa</surname><given-names>Y</given-names></name><name name-style="western"><surname>Satô</surname><given-names>M</given-names></name></person-group> (<role>Eds</role>) <issue-title>The Coleoptera of Japan in Color (Vol.</issue-title><source>II). Hoikusha, Osaka</source>, <fpage>180</fpage>–<lpage>181</lpage>. [pl. 33.] [In Japanese]</mixed-citation></ref><ref id="B29"><mixed-citation xmlns:xlink="http://www.w3.org/1999/xlink" xlink:type="simple"><person-group><name name-style="western"><surname>Nakane</surname><given-names>T</given-names></name></person-group> (<year>1985</year>) <article-title>A revisional study on Japanese species of the genus <italic><tp:taxon-name><tp:taxon-name-part taxon-name-part-type="genus">Haliplus</tp:taxon-name-part></tp:taxon-name></italic> Latreille (<tp:taxon-name><tp:taxon-name-part taxon-name-part-type="order">Coleoptera</tp:taxon-name-part></tp:taxon-name>, <tp:taxon-name><tp:taxon-name-part taxon-name-part-type="family">Haliplidae</tp:taxon-name-part></tp:taxon-name>).</article-title><source>Kita-Kyushu no Konchu</source><volume>32</volume>: <fpage>61</fpage>–<lpage>67</lpage>. [pl. 6–7.] [In Japanese]</mixed-citation></ref><ref id="B30"><mixed-citation xmlns:xlink="http://www.w3.org/1999/xlink" xlink:type="simple"><person-group><name name-style="western"><surname>Nakane</surname><given-names>T</given-names></name></person-group> (<year>1987</year>) <article-title>The beetles of Japan (new series) 80.</article-title><source>Insects &amp; Nature</source><volume>22</volume>(<issue>11</issue>): <fpage>26</fpage>–<lpage>30</lpage>. [In Japanese]</mixed-citation></ref><ref id="B20"><mixed-citation xmlns:xlink="http://www.w3.org/1999/xlink" xlink:type="simple"><person-group><name name-style="western"><surname>Matsui</surname><given-names>E</given-names></name></person-group> (<year>1992</year>) <article-title>A list of aquatic <tp:taxon-name><tp:taxon-name-part taxon-name-part-type="order">Coleoptera</tp:taxon-name-part></tp:taxon-name> from Amakusa Islands, Kumamoto Pref., Japan.</article-title><source>Bulletin of Kumamoto Kontyu dokokai</source><volume>38</volume>(<issue>1</issue>): <fpage>1</fpage>–<lpage>20</lpage>. [In Japanese]</mixed-citation></ref><ref id="B7"><mixed-citation xmlns:xlink="http://www.w3.org/1999/xlink" xlink:type="simple"><person-group><name name-style="western"><surname>Dejima</surname><given-names>T</given-names></name></person-group> (<year>2007</year>) <article-title>A list of <tp:taxon-name><tp:taxon-name-part taxon-name-part-type="clade">Hydradephaga</tp:taxon-name-part></tp:taxon-name> (<tp:taxon-name><tp:taxon-name-part taxon-name-part-type="order">Coleoptera</tp:taxon-name-part></tp:taxon-name>, <tp:taxon-name><tp:taxon-name-part taxon-name-part-type="superfamily">Caraboidea</tp:taxon-name-part></tp:taxon-name>) in Kagawa Prefecture.</article-title><source>Kagawa Seibutsu</source><volume>34</volume>: <fpage>83</fpage>–<lpage>96</lpage>. [In Japanese]</mixed-citation></ref><ref id="B21"><mixed-citation xmlns:xlink="http://www.w3.org/1999/xlink" xlink:type="simple"><person-group><name name-style="western"><surname>Matsuo</surname><given-names>T</given-names></name><name name-style="western"><surname>Fukagawa</surname><given-names>G</given-names></name></person-group> (<year>2016</year>) <article-title>Notes on <tp:taxon-name><tp:taxon-name-part taxon-name-part-type="family">Haliplidae</tp:taxon-name-part></tp:taxon-name> (<tp:taxon-name><tp:taxon-name-part taxon-name-part-type="order">Coleoptera</tp:taxon-name-part></tp:taxon-name>) in Nagasaki Prefecture, Kyusyu, Japan.</article-title><source>Nagasaki-ken Seibutsu Gakkaishi</source><volume>78</volume>: <fpage>49</fpage>–<lpage>57</lpage>. [In Japanese]</mixed-citation></ref><ref id="B23"><mixed-citation xmlns:xlink="http://www.w3.org/1999/xlink" xlink:type="simple"><person-group><name name-style="western"><surname>Mitamura</surname><given-names>T</given-names></name><name name-style="western"><surname>Hirasawa</surname><given-names>K</given-names></name><name name-style="western"><surname>Yoshii</surname><given-names>S</given-names></name></person-group> (<year>2017</year>) <source>The Handbook of Japanese Aquatic Insects (Vol. 1): <tp:taxon-name><tp:taxon-name-part taxon-name-part-type="order">Coleoptera</tp:taxon-name-part></tp:taxon-name>.</source><publisher-name>Bun-ichi Sogo Shuppan</publisher-name>, <publisher-loc>Tokyo</publisher-loc>, <size units="page">352 pp</size>. [In Japanese]</mixed-citation></ref><ref id="B11"><mixed-citation xmlns:xlink="http://www.w3.org/1999/xlink" xlink:type="simple"><person-group><name name-style="western"><surname>Hayashi</surname><given-names>M</given-names></name><name name-style="western"><surname>Kadowaki</surname><given-names>H</given-names></name></person-group> (<year>2019</year>) <article-title>Species number survey of <tp:taxon-name><tp:taxon-name-part taxon-name-part-type="class">Insecta</tp:taxon-name-part></tp:taxon-name> of Oki Islands, Shimane Prefecture, Japan.</article-title><source>Special Bulletin of the Hoshizaki Green Foundation</source><volume>23</volume>: <fpage>1</fpage>–<lpage>76</lpage>. [In Japanese]</mixed-citation></ref><ref id="B25"><mixed-citation xmlns:xlink="http://www.w3.org/1999/xlink" xlink:type="simple"><person-group><name name-style="western"><surname>Nakajima</surname><given-names>J</given-names></name><name name-style="western"><surname>Hayashi</surname><given-names>M</given-names></name><name name-style="western"><surname>Ishida</surname><given-names>K</given-names></name><name name-style="western"><surname>Kitano</surname><given-names>T</given-names></name><name name-style="western"><surname>Yoshitomi</surname><given-names>H</given-names></name></person-group> (<year>2020</year>) <source>Aquatic <tp:taxon-name><tp:taxon-name-part taxon-name-part-type="order">Coleoptera</tp:taxon-name-part></tp:taxon-name> and <tp:taxon-name><tp:taxon-name-part taxon-name-part-type="order">Hemiptera</tp:taxon-name-part></tp:taxon-name> of Japan.</source><publisher-name>Bun-ichi Sogo Shuppan</publisher-name>, <publisher-loc>Tokyo</publisher-loc>, <size units="page">352 pp</size>. [In Japanese]</mixed-citation></ref><ref id="B57"><mixed-citation xmlns:xlink="http://www.w3.org/1999/xlink" xlink:type="simple"><person-group><name name-style="western"><surname>Watanabe</surname><given-names>R</given-names></name><name name-style="western"><surname>Ohba</surname><given-names>S</given-names></name></person-group> (<year>2022</year>) <article-title>New records of four species of aquatic insects (<tp:taxon-name><tp:taxon-name-part taxon-name-part-type="family">Haliplidae</tp:taxon-name-part></tp:taxon-name>, <tp:taxon-name><tp:taxon-name-part taxon-name-part-type="family">Dytiscidae</tp:taxon-name-part></tp:taxon-name>, <tp:taxon-name><tp:taxon-name-part taxon-name-part-type="family">Nepidae</tp:taxon-name-part></tp:taxon-name>) from Tsushima Island, Japan.</article-title><source>Nagasaki-ken Seibutsu Gakkaishi</source><volume>91</volume>: <fpage>34</fpage>–<lpage>35</lpage>. [In Japanese]</mixed-citation></ref><ref id="B34"><mixed-citation xmlns:xlink="http://www.w3.org/1999/xlink" xlink:type="simple"><person-group><name name-style="western"><surname>Satô</surname><given-names>M</given-names></name></person-group> (<year>1984</year>) <article-title>Taxonomic notes on the aquatic <tp:taxon-name><tp:taxon-name-part taxon-name-part-type="order">Coleoptera</tp:taxon-name-part></tp:taxon-name> of Japan, I. Coleopterists’.</article-title><source>News</source><volume>65</volume>: <fpage>1</fpage>–<lpage>4</lpage>. [In Japanese]</mixed-citation></ref><ref id="B60"><mixed-citation xmlns:xlink="http://www.w3.org/1999/xlink" xlink:type="simple"><person-group><name name-style="western"><surname>Yamazaki</surname><given-names>S</given-names></name><name name-style="western"><surname>Hirasawa</surname><given-names>K</given-names></name><name name-style="western"><surname>Sano</surname><given-names>S</given-names></name></person-group> (<year>2020</year>) <article-title>Knowledge of larval and pupal period of <italic><tp:taxon-name><tp:taxon-name-part taxon-name-part-type="genus">Haliplus</tp:taxon-name-part><tp:taxon-name-part taxon-name-part-type="species">eximius</tp:taxon-name-part></tp:taxon-name></italic>.</article-title><source>Sayabane, New Series</source><volume>40</volume>: <fpage>17</fpage>–<lpage>18</lpage>. [In Japanese]</mixed-citation></ref><ref id="B19"><mixed-citation xmlns:xlink="http://www.w3.org/1999/xlink" xlink:type="simple"><person-group><name name-style="western"><surname>Kitano</surname><given-names>T</given-names></name><name name-style="western"><surname>Sano</surname><given-names>S</given-names></name></person-group> (<year>2011</year>) <article-title><tp:taxon-name><tp:taxon-name-part taxon-name-part-type="family">Haliplidae</tp:taxon-name-part></tp:taxon-name> larvae eat algae.</article-title> In: <person-group><name name-style="western"><surname>Karube</surname><given-names>H</given-names></name></person-group> (<role>Ed.</role>) <issue-title>Suisei Kontyu Daihyakka.</issue-title><source>Kanagawa Prefectural Museum, Odawara</source>, <fpage>48</fpage>–<lpage>49</lpage>. [In Japanese]</mixed-citation></ref><ref id="B12"><mixed-citation xmlns:xlink="http://www.w3.org/1999/xlink" xlink:type="simple"><person-group><name name-style="western"><surname>Hayashi</surname><given-names>M</given-names></name><name name-style="western"><surname>Ooi</surname><given-names>K</given-names></name></person-group> (<year>2022</year>) <article-title>DNA barcodes of aquatic <tp:taxon-name><tp:taxon-name-part taxon-name-part-type="suborder">Adephaga</tp:taxon-name-part></tp:taxon-name> (<tp:taxon-name><tp:taxon-name-part taxon-name-part-type="order">Coleoptera</tp:taxon-name-part></tp:taxon-name>) in Shimane Prefecture, Japan.</article-title><source>Special Bulletin of the Hoshizaki Green Foundation</source><volume>30</volume>: <fpage>89</fpage>–<lpage>92</lpage>. [In Japanese]</mixed-citation></ref></ref-list></tp:taxon-treatment>
