# Supplementary material for: ﻿Revision of the family Haliplidae (Insecta, Coleoptera) in Japan
Source: Zookeys. 2023 Jul 3;1168:267–94. doi: 10.3897/zookeys.1168.99302 (PMC10848856; doi:10.3897/zookeys.1168.99302)
Supplement: XML Treatment for Haliplus (Liaphlus) sharpi [file zookeys.1168.99302-treatment13.xml]

<!DOCTYPE tp:taxon-treatment
  PUBLIC "-//TaxonX//DTD Taxonomic Treatment Publishing DTD v0 20100105//EN" "tax-treatment-NSO.dtd">
<tp:taxon-treatment xmlns:tp="http://www.plazi.org/taxpub"><tp:treatment-meta><kwd-group><label>Taxon classification</label><kwd>
                  <named-content content-type="kingdom">Animalia</named-content>
                </kwd><kwd>
                  <named-content content-type="order">Coleoptera</named-content>
                </kwd><kwd>
                  <named-content content-type="family">Haliplidae</named-content>
                </kwd></kwd-group><mixed-citation publication-type="journal"><person-group><name><surname>Hayashi</surname><given-names>Masakazu</given-names></name><name><surname>Iwata</surname><given-names>Tomofumi</given-names></name><name><surname>Yoshitomi</surname><given-names>Hiroyuki</given-names></name></person-group><article-title>﻿Revision of the family <tp:taxon-name><tp:taxon-name-part taxon-name-part-type="family">Haliplidae</tp:taxon-name-part></tp:taxon-name> (<tp:taxon-name><tp:taxon-name-part taxon-name-part-type="class">Insecta</tp:taxon-name-part></tp:taxon-name>, <tp:taxon-name><tp:taxon-name-part taxon-name-part-type="order">Coleoptera</tp:taxon-name-part></tp:taxon-name>) in Japan</article-title><source>Zookeys</source><day>03</day><month>07</month><year>2023</year><volume>1168</volume><fpage>267</fpage><lpage>294</lpage><pub-id pub-id-type="doi">10.3897/zookeys.1168.99302</pub-id></mixed-citation></tp:treatment-meta><tp:nomenclature><label>﻿</label><tp:taxon-name><object-id xmlns:xlink="http://www.w3.org/1999/xlink" content-type="arpha" xlink:type="simple">9BFC5C7E-D6F1-5B1B-9F04-5BAD909899B9</object-id><tp:taxon-name-part taxon-name-part-type="genus" reg="Haliplus">Haliplus</tp:taxon-name-part> (<tp:taxon-name-part taxon-name-part-type="subgenus" reg="Liaphlus">Liaphlus</tp:taxon-name-part>) <tp:taxon-name-part taxon-name-part-type="species" reg="sharpi">sharpi</tp:taxon-name-part></tp:taxon-name><tp:taxon-authority>Wehncke, 1880</tp:taxon-authority><xref ref-type="fig" rid="F17">Figs 17</xref><xref ref-type="fig" rid="F19">, 19C Japanese name: Madara-kogashira-mizumushi</xref><tp:nomenclature-citation-list><tp:nomenclature-citation><tp:taxon-name>
                    <tp:taxon-name-part taxon-name-part-type="genus" reg="Haliplus">Haliplus</tp:taxon-name-part>
                    <tp:taxon-name-part taxon-name-part-type="species" reg="sharpi">sharpi</tp:taxon-name-part>
                  </tp:taxon-name><comment>Wehncke, 1880: 74. <xref ref-type="bibr" rid="B35">Satô 1985</xref>: 181; <xref ref-type="bibr" rid="B29">Nakane 1985</xref>: 63; <xref ref-type="bibr" rid="B30">1987</xref>: 30; Vondel 1995: 123; <xref ref-type="bibr" rid="B21">Matsuo and Fukagawa 2016</xref>: 53; <xref ref-type="bibr" rid="B23">Mitamura et al. 2017</xref>: 140; <xref ref-type="bibr" rid="B11">Hayashi and Kadowaki 2019</xref>: 25; <xref ref-type="bibr" rid="B25">Nakajima et al. 2020</xref>: 24; <xref ref-type="bibr" rid="B26">Nakamine and Nakamine 2021</xref>: 2; <xref ref-type="bibr" rid="B14">Imasaka et al. 2021</xref>: 71; <xref ref-type="bibr" rid="B57">Watanabe and Ohba 2022</xref>: 34.</comment></tp:nomenclature-citation><tp:nomenclature-citation><tp:taxon-name><tp:taxon-name-part taxon-name-part-type="genus" reg="Haliplus">Haliplus</tp:taxon-name-part> (<tp:taxon-name-part taxon-name-part-type="subgenus" reg="Liaphlus">Liaphlus</tp:taxon-name-part>) <tp:taxon-name-part taxon-name-part-type="species" reg="sharpi">sharpi</tp:taxon-name-part></tp:taxon-name><comment>: <xref ref-type="bibr" rid="B34">Satô 1984</xref>: 3; Vondel 1991: 129; 1993: 313; 2003a: 32.</comment></tp:nomenclature-citation><tp:nomenclature-citation><tp:taxon-name>
                    <tp:taxon-name-part taxon-name-part-type="genus" reg="Haliplus">Haliplus</tp:taxon-name-part>
                    <tp:taxon-name-part taxon-name-part-type="species" reg="simplex">simplex</tp:taxon-name-part>
                  </tp:taxon-name><comment>: <xref ref-type="bibr" rid="B16">Kamiya 1936</xref>: 48. [misidentification]</comment></tp:nomenclature-citation><tp:nomenclature-citation><tp:taxon-name>
                    <tp:taxon-name-part taxon-name-part-type="genus" reg="Haliplus">Haliplus</tp:taxon-name-part>
                    <tp:taxon-name-part taxon-name-part-type="species" reg="tsukushiensis">tsukushiensis</tp:taxon-name-part>
                  </tp:taxon-name><comment>Yoshimura, 1932: 102. <xref ref-type="bibr" rid="B27">Nakane 1963a</xref>: 55. [synonymized by <xref ref-type="bibr" rid="B34">Satô 1984</xref>]</comment></tp:nomenclature-citation><tp:nomenclature-citation><tp:taxon-name>
                    <tp:taxon-name-part taxon-name-part-type="genus" reg="Haliplus">Haliplus</tp:taxon-name-part>
                    <tp:taxon-name-part taxon-name-part-type="species" reg="holmeni">holmeni</tp:taxon-name-part>
                  </tp:taxon-name><comment>Vondel, 1991: 109. [synonymized by <xref ref-type="bibr" rid="B52">van Vondel 2017</xref>]</comment></tp:nomenclature-citation></tp:nomenclature-citation-list></tp:nomenclature><tp:treatment-sec sec-type="material" id="SECID0EC4AI"><title>Material examined.</title><p>10 exs., Niigata Prefecture: Ohura, Aikawa-machi, Sadoga-shima, 27–30. V.1989, Y. Abe &amp; T. Abe leg. (<named-content xmlns:xlink="http://www.w3.org/1999/xlink" content-type="dwc:institutional_code" xlink:title="Kanagawa Prefectural Museum of Natural History" xlink:href="http://grbio.org/institution/kanagawa-prefectural-museum-natural-history" xlink:type="simple">KPMNH</named-content>).</p><fig id="F17" position="float" orientation="portrait"><object-id xmlns:xlink="http://www.w3.org/1999/xlink" content-type="doi" xlink:type="simple">10.3897/zookeys.1168.99302.figure17</object-id><object-id xmlns:xlink="http://www.w3.org/1999/xlink" content-type="arpha" xlink:type="simple">ACECED7C-A0DC-5D0F-B2C4-CE69B490DDE9</object-id><label>Figure 17.</label><caption><p><italic><tp:taxon-name><tp:taxon-name-part taxon-name-part-type="genus" reg="Haliplus">Haliplus</tp:taxon-name-part><tp:taxon-name-part taxon-name-part-type="species" reg="sharpi">sharpi</tp:taxon-name-part></tp:taxon-name></italic><bold>A</bold> habitus <bold>B</bold> head <bold>C</bold> prosternal process <bold>D</bold> penis <bold>E</bold> left paramere <bold>F</bold> right paramere. Scale bars: 1.0 mm (<bold>A</bold>); 0.5 mm (<bold>B</bold>); 0.25 mm (<bold>C</bold>); 0.1 mm (<bold>D–F</bold>).</p></caption><graphic xmlns:xlink="http://www.w3.org/1999/xlink" xlink:href="zookeys-1168-267_article-99302__-g017.jpg" position="float" orientation="portrait" xlink:type="simple" id="oo_872277.jpg"><uri content-type="original_file" xlink:type="simple">https://binary.pensoft.net/fig/872277</uri></graphic></fig></tp:treatment-sec><tp:treatment-sec sec-type="description" id="SECID0EY5AI"><title>Measurements</title><p><bold>(<italic>n</italic> = 10).</bold><abbrev xmlns:xlink="http://www.w3.org/1999/xlink" xlink:title="total length (PL+EL)" id="ABBRID0ED6AI" xlink:type="simple">TL</abbrev> 3.22–4.81 (4.48) mm; <abbrev xmlns:xlink="http://www.w3.org/1999/xlink" xlink:title="head width" id="ABBRID0EH6AI" xlink:type="simple">HW</abbrev> 0.71–0.81 (0.75) mm; <abbrev xmlns:xlink="http://www.w3.org/1999/xlink" xlink:title="ompound eyes distance" id="ABBRID0EL6AI" xlink:type="simple">CED</abbrev> 0.28–0.35 (0.31) mm; <abbrev xmlns:xlink="http://www.w3.org/1999/xlink" xlink:title="pronotal length" id="ABBRID0EP6AI" xlink:type="simple">PL</abbrev> 0.70–0.80 (0.75) mm; <abbrev xmlns:xlink="http://www.w3.org/1999/xlink" xlink:title="pronotal width" id="ABBRID0ET6AI" xlink:type="simple">PW</abbrev> 1.35–1.51 (1.44) mm; <abbrev xmlns:xlink="http://www.w3.org/1999/xlink" xlink:title="elytral length" id="ABBRID0EX6AI" xlink:type="simple">EL</abbrev> 2.30–2.52 (2.39) mm; <abbrev xmlns:xlink="http://www.w3.org/1999/xlink" xlink:title="elytral width" id="ABBRID0E26AI" xlink:type="simple">EW</abbrev> 1.75–1.95 (1.87) mm; <abbrev xmlns:xlink="http://www.w3.org/1999/xlink" xlink:title="body thickness" id="ABBRID0E66AI" xlink:type="simple">BT</abbrev> 1.40–1.56 (1.49) mm; <abbrev xmlns:xlink="http://www.w3.org/1999/xlink" xlink:title="head width" id="ABBRID0EDABI" xlink:type="simple">HW</abbrev>/<abbrev xmlns:xlink="http://www.w3.org/1999/xlink" xlink:title="ompound eyes distance" id="ABBRID0EHABI" xlink:type="simple">CED</abbrev> 2.25–2.69 (2.41); <abbrev xmlns:xlink="http://www.w3.org/1999/xlink" xlink:title="pronotal width" id="ABBRID0ELABI" xlink:type="simple">PW</abbrev>/<abbrev xmlns:xlink="http://www.w3.org/1999/xlink" xlink:title="pronotal length" id="ABBRID0EPABI" xlink:type="simple">PL</abbrev> 1.86–2.04 (1.95); <abbrev xmlns:xlink="http://www.w3.org/1999/xlink" xlink:title="elytral length" id="ABBRID0ETABI" xlink:type="simple">EL</abbrev>/<abbrev xmlns:xlink="http://www.w3.org/1999/xlink" xlink:title="elytral width" id="ABBRID0EXABI" xlink:type="simple">EW</abbrev> 1.23–1.33 (1.27).</p></tp:treatment-sec><tp:treatment-sec sec-type="biology" id="SECID0E2ABI"><title>Biology.</title><p>This species typically inhabits stagnant water environments such as ponds, paddies, and swamp (<xref ref-type="bibr" rid="B32">Nakanishi 2012</xref>; <xref ref-type="bibr" rid="B56">Watanabe and Hidaka 2013</xref>). The larvae feed on <tp:taxon-name><tp:taxon-name-part taxon-name-part-type="family">Characeae</tp:taxon-name-part></tp:taxon-name> algae (<xref ref-type="bibr" rid="B32">Nakanishi 2012</xref>). The pupation occurred in the pupal chamber in laboratory rearing experiments (<xref ref-type="bibr" rid="B32">Nakanishi 2012</xref>).</p></tp:treatment-sec><tp:treatment-sec sec-type="Immature stages" id="SECID0EWBBI"><title>Immature stages.</title><p>The color photographs were provided by <xref ref-type="bibr" rid="B32">Nakanishi (2012)</xref> and <xref ref-type="bibr" rid="B23">Mitamura et al. (2017)</xref>.</p><fig id="F18" position="float" orientation="portrait"><object-id xmlns:xlink="http://www.w3.org/1999/xlink" content-type="doi" xlink:type="simple">10.3897/zookeys.1168.99302.figure18</object-id><object-id xmlns:xlink="http://www.w3.org/1999/xlink" content-type="arpha" xlink:type="simple">AAEF73FE-883C-590A-B9B2-4E198D8F7011</object-id><label>Figure 18.</label><caption><p>Distribution maps based on specimens examined <bold>A</bold><italic><tp:taxon-name><tp:taxon-name-part taxon-name-part-type="genus" reg="Peltodytes">Peltodytes</tp:taxon-name-part><tp:taxon-name-part taxon-name-part-type="species" reg="intermedius">intermedius</tp:taxon-name-part></tp:taxon-name></italic><bold>B</bold><italic><tp:taxon-name><tp:taxon-name-part taxon-name-part-type="genus" reg="Peltodytes">Peltodytes</tp:taxon-name-part><tp:taxon-name-part taxon-name-part-type="species" reg="sinensis">sinensis</tp:taxon-name-part></tp:taxon-name></italic><bold>C</bold><italic><tp:taxon-name><tp:taxon-name-part taxon-name-part-type="genus" reg="Haliplus">Haliplus</tp:taxon-name-part><tp:taxon-name-part taxon-name-part-type="species" reg="japonicus">japonicus</tp:taxon-name-part></tp:taxon-name></italic><bold>D</bold><italic><tp:taxon-name><tp:taxon-name-part taxon-name-part-type="genus" reg="Haliplus">Haliplus</tp:taxon-name-part><tp:taxon-name-part taxon-name-part-type="species" reg="kamiyai">kamiyai</tp:taxon-name-part></tp:taxon-name></italic> (circle), <italic><tp:taxon-name><tp:taxon-name-part taxon-name-part-type="genus" reg="Haliplus">Haliplus</tp:taxon-name-part><tp:taxon-name-part taxon-name-part-type="species" reg="morii">morii</tp:taxon-name-part></tp:taxon-name></italic> (star), <italic><tp:taxon-name><tp:taxon-name-part taxon-name-part-type="genus" reg="Haliplus">Haliplus</tp:taxon-name-part><tp:taxon-name-part taxon-name-part-type="species" reg="regimbarti">regimbarti</tp:taxon-name-part></tp:taxon-name></italic> (square) <bold>E</bold><italic><tp:taxon-name><tp:taxon-name-part taxon-name-part-type="genus" reg="Haliplus">Haliplus</tp:taxon-name-part><tp:taxon-name-part taxon-name-part-type="species" reg="simplex">simplex</tp:taxon-name-part></tp:taxon-name></italic> (black circle), <italic><tp:taxon-name><tp:taxon-name-part taxon-name-part-type="genus" reg="Haliplus">Haliplus</tp:taxon-name-part><tp:taxon-name-part taxon-name-part-type="species" reg="angustifrons">angustifrons</tp:taxon-name-part></tp:taxon-name></italic> (white circle) <bold>F</bold><italic><tp:taxon-name><tp:taxon-name-part taxon-name-part-type="genus" reg="Haliplus">Haliplus</tp:taxon-name-part><tp:taxon-name-part taxon-name-part-type="species" reg="basinotatus">basinotatus</tp:taxon-name-part></tp:taxon-name></italic> (black circle), <italic><tp:taxon-name><tp:taxon-name-part taxon-name-part-type="genus" reg="Haliplus">Haliplus</tp:taxon-name-part><tp:taxon-name-part taxon-name-part-type="species" reg="kotoshonis">kotoshonis</tp:taxon-name-part></tp:taxon-name></italic> (white circle).</p></caption><graphic xmlns:xlink="http://www.w3.org/1999/xlink" xlink:href="zookeys-1168-267_article-99302__-g018.jpg" position="float" orientation="portrait" xlink:type="simple" id="oo_872278.jpg"><uri content-type="original_file" xlink:type="simple">https://binary.pensoft.net/fig/872278</uri></graphic></fig></tp:treatment-sec><tp:treatment-sec sec-type="distribution" id="SECID0ELGBI"><title>Distribution.</title><p>Japan: Hokkaido, Honshu, Shikoku, Kyushu, Sado (new record), Oki, Tsushima, Iki, Azuchi-ôshima in Nagasaki, Hirado-jima, Goto-retto, Koshikishima-retto, Nansei shoto (Tanegashima); Korea, China, Taiwan.</p><fig id="F19" position="float" orientation="portrait"><object-id xmlns:xlink="http://www.w3.org/1999/xlink" content-type="doi" xlink:type="simple">10.3897/zookeys.1168.99302.figure19</object-id><object-id xmlns:xlink="http://www.w3.org/1999/xlink" content-type="arpha" xlink:type="simple">499B6E1B-94E9-5F51-A485-6607A97336F9</object-id><label>Figure 19.</label><caption><p>Distribution maps based on specimens examined <bold>A</bold><italic><tp:taxon-name><tp:taxon-name-part taxon-name-part-type="genus" reg="Haliplus">Haliplus</tp:taxon-name-part><tp:taxon-name-part taxon-name-part-type="species" reg="eximius">eximius</tp:taxon-name-part></tp:taxon-name></italic><bold>B</bold><italic><tp:taxon-name><tp:taxon-name-part taxon-name-part-type="genus" reg="Haliplus">Haliplus</tp:taxon-name-part><tp:taxon-name-part taxon-name-part-type="species" reg="ovalis">ovalis</tp:taxon-name-part></tp:taxon-name></italic><bold>C</bold><italic><tp:taxon-name><tp:taxon-name-part taxon-name-part-type="genus" reg="Haliplus">Haliplus</tp:taxon-name-part><tp:taxon-name-part taxon-name-part-type="species" reg="sharpi">sharpi</tp:taxon-name-part></tp:taxon-name></italic>.</p></caption><graphic xmlns:xlink="http://www.w3.org/1999/xlink" xlink:href="zookeys-1168-267_article-99302__-g019.jpg" position="float" orientation="portrait" xlink:type="simple" id="oo_872279.jpg"><uri content-type="original_file" xlink:type="simple">https://binary.pensoft.net/fig/872279</uri></graphic></fig></tp:treatment-sec><ref-list><ref id="B35"><mixed-citation xmlns:xlink="http://www.w3.org/1999/xlink" xlink:type="simple"><person-group><name name-style="western"><surname>Satô</surname><given-names>M</given-names></name></person-group> (<year>1985</year>) <article-title><tp:taxon-name><tp:taxon-name-part taxon-name-part-type="family">Haliplidae</tp:taxon-name-part></tp:taxon-name>.</article-title> In: <person-group><name name-style="western"><surname>Ueno</surname><given-names>S</given-names></name><name name-style="western"><surname>Kurosawa</surname><given-names>Y</given-names></name><name name-style="western"><surname>Satô</surname><given-names>M</given-names></name></person-group> (<role>Eds</role>) <issue-title>The Coleoptera of Japan in Color (Vol.</issue-title><source>II). Hoikusha, Osaka</source>, <fpage>180</fpage>–<lpage>181</lpage>. [pl. 33.] [In Japanese]</mixed-citation></ref><ref id="B29"><mixed-citation xmlns:xlink="http://www.w3.org/1999/xlink" xlink:type="simple"><person-group><name name-style="western"><surname>Nakane</surname><given-names>T</given-names></name></person-group> (<year>1985</year>) <article-title>A revisional study on Japanese species of the genus <italic><tp:taxon-name><tp:taxon-name-part taxon-name-part-type="genus">Haliplus</tp:taxon-name-part></tp:taxon-name></italic> Latreille (<tp:taxon-name><tp:taxon-name-part taxon-name-part-type="order">Coleoptera</tp:taxon-name-part></tp:taxon-name>, <tp:taxon-name><tp:taxon-name-part taxon-name-part-type="family">Haliplidae</tp:taxon-name-part></tp:taxon-name>).</article-title><source>Kita-Kyushu no Konchu</source><volume>32</volume>: <fpage>61</fpage>–<lpage>67</lpage>. [pl. 6–7.] [In Japanese]</mixed-citation></ref><ref id="B30"><mixed-citation xmlns:xlink="http://www.w3.org/1999/xlink" xlink:type="simple"><person-group><name name-style="western"><surname>Nakane</surname><given-names>T</given-names></name></person-group> (<year>1987</year>) <article-title>The beetles of Japan (new series) 80.</article-title><source>Insects &amp; Nature</source><volume>22</volume>(<issue>11</issue>): <fpage>26</fpage>–<lpage>30</lpage>. [In Japanese]</mixed-citation></ref><ref id="B21"><mixed-citation xmlns:xlink="http://www.w3.org/1999/xlink" xlink:type="simple"><person-group><name name-style="western"><surname>Matsuo</surname><given-names>T</given-names></name><name name-style="western"><surname>Fukagawa</surname><given-names>G</given-names></name></person-group> (<year>2016</year>) <article-title>Notes on <tp:taxon-name><tp:taxon-name-part taxon-name-part-type="family">Haliplidae</tp:taxon-name-part></tp:taxon-name> (<tp:taxon-name><tp:taxon-name-part taxon-name-part-type="order">Coleoptera</tp:taxon-name-part></tp:taxon-name>) in Nagasaki Prefecture, Kyusyu, Japan.</article-title><source>Nagasaki-ken Seibutsu Gakkaishi</source><volume>78</volume>: <fpage>49</fpage>–<lpage>57</lpage>. [In Japanese]</mixed-citation></ref><ref id="B23"><mixed-citation xmlns:xlink="http://www.w3.org/1999/xlink" xlink:type="simple"><person-group><name name-style="western"><surname>Mitamura</surname><given-names>T</given-names></name><name name-style="western"><surname>Hirasawa</surname><given-names>K</given-names></name><name name-style="western"><surname>Yoshii</surname><given-names>S</given-names></name></person-group> (<year>2017</year>) <source>The Handbook of Japanese Aquatic Insects (Vol. 1): <tp:taxon-name><tp:taxon-name-part taxon-name-part-type="order">Coleoptera</tp:taxon-name-part></tp:taxon-name>.</source><publisher-name>Bun-ichi Sogo Shuppan</publisher-name>, <publisher-loc>Tokyo</publisher-loc>, <size units="page">352 pp</size>. [In Japanese]</mixed-citation></ref><ref id="B11"><mixed-citation xmlns:xlink="http://www.w3.org/1999/xlink" xlink:type="simple"><person-group><name name-style="western"><surname>Hayashi</surname><given-names>M</given-names></name><name name-style="western"><surname>Kadowaki</surname><given-names>H</given-names></name></person-group> (<year>2019</year>) <article-title>Species number survey of <tp:taxon-name><tp:taxon-name-part taxon-name-part-type="class">Insecta</tp:taxon-name-part></tp:taxon-name> of Oki Islands, Shimane Prefecture, Japan.</article-title><source>Special Bulletin of the Hoshizaki Green Foundation</source><volume>23</volume>: <fpage>1</fpage>–<lpage>76</lpage>. [In Japanese]</mixed-citation></ref><ref id="B25"><mixed-citation xmlns:xlink="http://www.w3.org/1999/xlink" xlink:type="simple"><person-group><name name-style="western"><surname>Nakajima</surname><given-names>J</given-names></name><name name-style="western"><surname>Hayashi</surname><given-names>M</given-names></name><name name-style="western"><surname>Ishida</surname><given-names>K</given-names></name><name name-style="western"><surname>Kitano</surname><given-names>T</given-names></name><name name-style="western"><surname>Yoshitomi</surname><given-names>H</given-names></name></person-group> (<year>2020</year>) <source>Aquatic <tp:taxon-name><tp:taxon-name-part taxon-name-part-type="order">Coleoptera</tp:taxon-name-part></tp:taxon-name> and <tp:taxon-name><tp:taxon-name-part taxon-name-part-type="order">Hemiptera</tp:taxon-name-part></tp:taxon-name> of Japan.</source><publisher-name>Bun-ichi Sogo Shuppan</publisher-name>, <publisher-loc>Tokyo</publisher-loc>, <size units="page">352 pp</size>. [In Japanese]</mixed-citation></ref><ref id="B26"><mixed-citation xmlns:xlink="http://www.w3.org/1999/xlink" xlink:type="simple"><person-group><name name-style="western"><surname>Nakamine</surname><given-names>A</given-names></name><name name-style="western"><surname>Nakamine</surname><given-names>K</given-names></name></person-group> (<year>2021</year>) <article-title>Records of aquatic insects collected on Tanegashima Island in 2020.</article-title><source>Bulletin of the Kagoshima Prefectural Museum</source><volume>40</volume>: <fpage>1</fpage>–<lpage>8</lpage>. [In Japanese]</mixed-citation></ref><ref id="B14"><mixed-citation xmlns:xlink="http://www.w3.org/1999/xlink" xlink:type="simple"><person-group><name name-style="western"><surname>Imasaka</surname><given-names>S</given-names></name><name name-style="western"><surname>Hosoya</surname><given-names>T</given-names></name><name name-style="western"><surname>Kokubu</surname><given-names>K</given-names></name><name name-style="western"><surname>Ito</surname><given-names>R</given-names></name><name name-style="western"><surname>Arima</surname><given-names>K</given-names></name></person-group> (<year>2021</year>) <article-title>A list of <tp:taxon-name><tp:taxon-name-part taxon-name-part-type="order">Coleoptera</tp:taxon-name-part></tp:taxon-name> collected in Koshiki Islands, Kagoshima, Japan, part 3 (July 2020).</article-title><source>Korasana</source><volume>96</volume>: <fpage>21</fpage>–<lpage>98</lpage>. [In Japanese]</mixed-citation></ref><ref id="B57"><mixed-citation xmlns:xlink="http://www.w3.org/1999/xlink" xlink:type="simple"><person-group><name name-style="western"><surname>Watanabe</surname><given-names>R</given-names></name><name name-style="western"><surname>Ohba</surname><given-names>S</given-names></name></person-group> (<year>2022</year>) <article-title>New records of four species of aquatic insects (<tp:taxon-name><tp:taxon-name-part taxon-name-part-type="family">Haliplidae</tp:taxon-name-part></tp:taxon-name>, <tp:taxon-name><tp:taxon-name-part taxon-name-part-type="family">Dytiscidae</tp:taxon-name-part></tp:taxon-name>, <tp:taxon-name><tp:taxon-name-part taxon-name-part-type="family">Nepidae</tp:taxon-name-part></tp:taxon-name>) from Tsushima Island, Japan.</article-title><source>Nagasaki-ken Seibutsu Gakkaishi</source><volume>91</volume>: <fpage>34</fpage>–<lpage>35</lpage>. [In Japanese]</mixed-citation></ref><ref id="B34"><mixed-citation xmlns:xlink="http://www.w3.org/1999/xlink" xlink:type="simple"><person-group><name name-style="western"><surname>Satô</surname><given-names>M</given-names></name></person-group> (<year>1984</year>) <article-title>Taxonomic notes on the aquatic <tp:taxon-name><tp:taxon-name-part taxon-name-part-type="order">Coleoptera</tp:taxon-name-part></tp:taxon-name> of Japan, I. Coleopterists’.</article-title><source>News</source><volume>65</volume>: <fpage>1</fpage>–<lpage>4</lpage>. [In Japanese]</mixed-citation></ref><ref id="B16"><mixed-citation xmlns:xlink="http://www.w3.org/1999/xlink" xlink:type="simple"><person-group><name name-style="western"><surname>Kamiya</surname><given-names>K</given-names></name></person-group> (<year>1936</year>) <article-title>Family <tp:taxon-name><tp:taxon-name-part taxon-name-part-type="family">Gyrinidae</tp:taxon-name-part></tp:taxon-name> Family <tp:taxon-name><tp:taxon-name-part taxon-name-part-type="family">Haliplidae</tp:taxon-name-part></tp:taxon-name>.</article-title><source>Fauna Nipponica</source><volume>10</volume>: <fpage>1</fpage>–<lpage>55</lpage>.</mixed-citation></ref><ref id="B27"><mixed-citation xmlns:xlink="http://www.w3.org/1999/xlink" xlink:type="simple"><person-group><name name-style="western"><surname>Nakane</surname><given-names>T</given-names></name></person-group> (<year>1963a</year>) <source><tp:taxon-name><tp:taxon-name-part taxon-name-part-type="family">Haliplidae</tp:taxon-name-part></tp:taxon-name>. In: Nakane T, Obayashi K, Nomura S, Kurosawa Y (Eds) Iconographia Insectorum Japonicorum Color naturali edita (Vol. 2).</source><publisher-name>Hokuryukan</publisher-name>, <publisher-loc>Tokyo</publisher-loc>, <size units="page">55 pp</size>. [pl. 28.] [In Japanese]</mixed-citation></ref><ref id="B52"><mixed-citation xmlns:xlink="http://www.w3.org/1999/xlink" xlink:type="simple"><person-group><name name-style="western"><surname>van Vondel</surname><given-names>BJ</given-names></name></person-group> (<year>2017</year>) <article-title>Five new synonymies in <tp:taxon-name><tp:taxon-name-part taxon-name-part-type="genus">Haliplus</tp:taxon-name-part><tp:taxon-name-part taxon-name-part-type="infraspecific-rank">subgen.</tp:taxon-name-part><tp:taxon-name-part taxon-name-part-type="subgenus">Liaphlus</tp:taxon-name-part></tp:taxon-name> Guignot, based on the variability of the left paramere (<tp:taxon-name><tp:taxon-name-part taxon-name-part-type="order">Coleoptera</tp:taxon-name-part></tp:taxon-name>: <tp:taxon-name><tp:taxon-name-part taxon-name-part-type="family">Haliplidae</tp:taxon-name-part></tp:taxon-name>).</article-title><source>Koleopterologische Rundschau</source><volume>87</volume>: <fpage>31</fpage>–<lpage>35</lpage>.</mixed-citation></ref><ref id="B32"><mixed-citation xmlns:xlink="http://www.w3.org/1999/xlink" xlink:type="simple"><person-group><name name-style="western"><surname>Nakanishi</surname><given-names>K</given-names></name></person-group> (<year>2012</year>) <article-title>Biological notes on <italic><tp:taxon-name><tp:taxon-name-part taxon-name-part-type="genus">Haliplus</tp:taxon-name-part><tp:taxon-name-part taxon-name-part-type="species">sharpi</tp:taxon-name-part></tp:taxon-name></italic> Wehncke, 1880 (<tp:taxon-name><tp:taxon-name-part taxon-name-part-type="order">Coleoptera</tp:taxon-name-part></tp:taxon-name>: <tp:taxon-name><tp:taxon-name-part taxon-name-part-type="family">Haliplidae</tp:taxon-name-part></tp:taxon-name>). Elytra.</article-title><source>New Series</source><volume>2</volume>: <fpage>107</fpage>–<lpage>108</lpage>.</mixed-citation></ref><ref id="B56"><mixed-citation xmlns:xlink="http://www.w3.org/1999/xlink" xlink:type="simple"><person-group><name name-style="western"><surname>Watanabe</surname><given-names>K</given-names></name><name name-style="western"><surname>Hidaka</surname><given-names>K</given-names></name></person-group> (<year>2013</year>) <article-title>Seasonal occurrence of adult <italic><tp:taxon-name><tp:taxon-name-part taxon-name-part-type="genus">Haliplus</tp:taxon-name-part><tp:taxon-name-part taxon-name-part-type="species">sharpi</tp:taxon-name-part></tp:taxon-name></italic> Wehncke in paddy fields of southwestern Shikoku, Japan.</article-title><source>Hozen Seitaigaku Kenkyu</source><volume>18</volume>: <fpage>101</fpage>–<lpage>105</lpage>. [In Japanese with English abstract]</mixed-citation></ref></ref-list></tp:taxon-treatment>
