# Supplementary material for: ﻿Revision of the family Haliplidae (Insecta, Coleoptera) in Japan
Source: Zookeys. 2023 Jul 3;1168:267–94. doi: 10.3897/zookeys.1168.99302 (PMC10848856; doi:10.3897/zookeys.1168.99302)
Supplement: Supplementary material 1 — The list of specimens examined in this study [file zookeys-1168-267_article-99302__-s001.xlsx]

## Sheet: all records
species name	no.	pref.	locality	year	month	day	collector	remarks	island	depository
Peltodytes sinensis	4	Kagoshima	Chuo-rindo, Amami-oshima, Naze-shi	2005	VII	1	K. Watanabe		Amami-ô-shima	TFPC
Peltodytes sinensis	1	Kagoshima	Shinmura, Amami-oshima	1962	VII	5	N. Ohbayashi		Amami-ô-shima	EUMJ
Peltodytes sinensis	1	Kagoshima	Shinmura, Amami-oshima	1954	VII	19	S. Hisamatsu		Amami-ô-shima	EUMJ
Peltodytes sinensis	1	Okinawa	Hoshitate, Iriomote-jima	1999	III	14	H. Nakanishi		Iriomote-jima	EUMJ
Peltodytes sinensis	2	Okinawa	Hoshitate, Iriomote-jima	1999	III	15	H. Nakanishi		Iriomote-jima	EUMJ
Peltodytes sinensis	1	Okinawa	Inaba, Iriomote-jima	1962	VIII	9	M. Sato		Iriomote-jima	EUMJ
Peltodytes sinensis	1	Okinawa	Inaba, Iriomote-jima	1965	VI	23	K. Hatta		Iriomote-jima	EUMJ
Peltodytes sinensis	1	Okinawa	Mitara, Iriomote-jima	1962	VIII	8	M. Sato		Iriomote-jima	EUMJ
Peltodytes sinensis	7	Okinawa	Hoshino, Ishigaki-jima	1999	III	19	H. Nakanishi		Ishigaki-jima	EUMJ
Peltodytes sinensis	3	Okinawa	Omoto-dake, Ishigaki-jima	1963	V	9	Y. Arita		Ishigaki-jima	EUMJ
Peltodytes sinensis	1	Okinawa	Omoto, Ishigaki-jima	1999	III	18	H. Nakanishi		Ishigaki-jima	EUMJ
Peltodytes sinensis	2	Okinawa	Takeda, Ishigaki-jima	1999	III	18-19	H. Nakanishi		Ishigaki-jima	EUMJ
Peltodytes sinensis	1	Okinawa	Daruma-yama, Kume-jima	2003	III	9	Y. Kikuhara		Kume-jima	EUMJ
Peltodytes sinensis	1	Kagoshima	Nakano-sima, Tokara	1962	V	29	M. Sato		Nakano-shima	EUMJ
Peltodytes sinensis	3	Okinawa	Kijoka, Ohgimi-son	1999	III	31	H. Nakanishi		Okinawa-jima	EUMJ
Peltodytes sinensis	1	Okinawa	Kijoka, Ohgimi-son	1999	IV	1	H. Nakanishi		Okinawa-jima	EUMJ
Peltodytes sinensis	6	Kagoshima	Ohtsukan, Okinoerabu-jima	1958	VIII	3	S. Ueno & Y. Morimoto		Okinoerabu-jima	EUMJ
Peltodytes sinensis	1	Kagoshima	Uchida, near, Taniyama, Okinoerabu-jima	1958	VIII	4	S. Ueno & Y. Morimoto		Okinoerabu-jima	EUMJ
Peltodytes sinensis	1	Kagoshima	Kametsu, Tokuno-shima	1963	VII	23	M. Sato		Tokuno-shima	EUMJ
Peltodytes sinensis	1	Kagoshima	Mikｙô, Amagi-son, Tokuno-shima	1958	VIII	20	S. Ueno		Tokuno-shima	EUMJ
Peltodytes sinensis	1	Nagasaki	Tanohama, Shitaru, Kamiagata-machi, Tsushima-shi	2005	IX	10	Y. Kamite		Tsushima	EUMJ
Peltodytes sinensis	9	Okinawa	Higawa, Yonaguni-jima	1999	III	20-22	H. Nakanishi		Yonaguni-jima	EUMJ
Peltodytes sinensis	3	Okinawa	Sonai, Yonaguni-jima	1962	VIII	1	M. Sato & Y. Arita		Yonaguni-jima	EUMJ
Peltodytes sinensis	1	Okinawa	Takeda, Ishigaki-jima	1998	V	2	K. Toyoda		Ishigaki-jima	KAPC
Peltodytes sinensis	1	Okinawa	Sonai, Yonaguni-jima	1994	VIII	29	M. Sato	at light	Yonaguni-jima	EUMJ
Peltodytes sinensis	5	Kagoshima	Chabana, Yoron-to	1958	VIII	10	S. Ueno & Y. Morimoto		Yoron-jima	EUMJ
Peltodytes sinensis	2	Okinawa	Banna-park, Ishigaki-jima	2004	X	24	J. Kantoh		Ishigaki-jima	TFPC
Peltodytes sinensis	6	Okinawa	Kubura, Yonaguni-cho, Yonaguni-jima	2014	III	4	T. Iwata		Okinawa-jima	TIPC
Peltodytes sinensis	22	Okinawa	Oogimi, Oogimi-son, Okinawa-jima	2014	III	19	T. Iwata		Okinawa-jima	TIPC
Peltodytes sinensis	50	Okinawa	Oogimi, Oogimi-son, Okinawa-jima	2014	III	20	T. Iwata		Okinawa-jima	TIPC
Peltodytes intermedius	5	Hokkaido	Kuroiwa-yama, Asahikawa-shi	2010	IX	3	T. Fukuzawa		Hokkaido	TFPC
Peltodytes intermedius	1	Saitama	Terasakatanada, Jû-niban, Yokoze-machi	2009	VIII	23	K. Arai		Honshu	KAPC
Peltodytes intermedius	2	Fukushima	Seaburi-tôge, Minamiaizu-gun	2012	VII	26	T. Fukuzawa		Honshu	TFPC
Peltodytes intermedius	1	Tochigi	Kazamiyamada, Shioya-machi	2004	V	6	T. Fukuzawa		Honshu	TFPC
Peltodytes intermedius	37	Akita	Kamisaka, Toushi, Nikaho-shi	2012	V	12	T. Iwata		Honshu	TIPC
Peltodytes intermedius	2	Saitama	Une, Yokoze-machi	2007	V	5	T. Iwata		Honshu	TIPC
Peltodytes intermedius	3	Saitama	Terasakatanada, Jû-niban, Yokoze-machi	2007	VI	2	T. Iwata		Honshu	TIPC
Peltodytes intermedius	6	Hyogo	Mikuma-yama, Awaji-shima	1972	IX	30	M. Tomokuni & M. Sato		Awaji-shima	EUMJ
Peltodytes intermedius	1	Ehime	Hakata-jima	1997	VIII	14-15	H. Nakanishi		Hakata-jima	EUMJ
Peltodytes intermedius	1	Aichi	Jôkôji	1958	IV	20	M. Sato		Honshu	EUMJ
Peltodytes intermedius	3	Saitama	Terasakatanada, Jû-niban, Yokoze-machi	2009	VII	28	T. Iwata		Honshu	TIPC
Peltodytes intermedius	1	Aichi	Shinkawa	1954	IX	29	M. Sato		Honshu	EUMJ
Peltodytes intermedius	1	Aichi	Kami-ku, Nagoya	1954	IX	21	Z. Naruse		Honshu	EUMJ
Peltodytes intermedius	1	Aichi	Gounodo, Koike	1963	VI	9	Z. Naruse		Honshu	EUMJ
Peltodytes intermedius	2	Aichi	Okazaki	1955	X	2	M. Sato		Honshu	EUMJ
Peltodytes intermedius	1	Aichi	Yado, Nagoya	1957	IX	14	M. Sato		Honshu	EUMJ
Peltodytes intermedius	1	Aichi?	Okazaki	1954	X	3	M. Sato		Honshu	EUMJ
Peltodytes intermedius	1	Aomori	Hiratakinuma, Kizukuri-machi	2002	X	27	M. Takahashi		Honshu	EUMJ
Peltodytes intermedius	6	Chiba	Oppara, Kiwadahata, Kimitsu-shi	1997	X	-	H. Yoshitomi		Honshu	EUMJ
Peltodytes intermedius	1	Fukushima	Eda, Iwaki-shi	1977	VIII	6	S. Tsuyuki		Honshu	EUMJ
Peltodytes intermedius	1	Gifu	Oppara	1983	V	25	M. Sato		Honshu	EUMJ
Peltodytes intermedius	1	Gifu	Oppara, Kamo	1974	VIII	23-26	K. Hatta		Honshu	EUMJ
Peltodytes intermedius	1	Gifu	Gifu	1945	VIII	29	K. Ohbayashi		Honshu	EUMJ
Peltodytes intermedius	2	Gifu	Gifu	1945	VIII	28	K. Ohbayashi		Honshu	EUMJ
Peltodytes intermedius	1	Gifu	Gifu	1946	VI	7	K. Ohbayashi		Honshu	EUMJ
Peltodytes intermedius	1	Gifu	Gifu	1947	VII	15	K. Ohbayashi		Honshu	EUMJ
Peltodytes intermedius	4	Gifu	Iwamura, Iwamura-cho	1991	X	26	H. Yoshitomi		Honshu	EUMJ
Peltodytes intermedius	1	Gifu	Ookute-cho, Mizunami-shi	1993	IV	3	M. Nonaka		Honshu	EUMJ
Peltodytes intermedius	2	Gifu	Makida, Kamiishidu-cho, Oogaki-shi	2013	VII	20	Y. Kamite		Honshu	EUMJ
Peltodytes intermedius	1	Hiroshima	Numatanisimachi, Mihara-shi	2001	VII	26-27	H. Nakanishi		Honshu	EUMJ
Peltodytes intermedius	2	Hiroshima	Higashiuehara, Kouzan-cho	1996	VII	22	S. Nakamura		Honshu	EUMJ
Peltodytes intermedius	2	Hiroshima	Mukoueta-machi, Miyoshi-shi	1996	VII	24	S. Nakamura		Honshu	EUMJ
Peltodytes intermedius	1	Hiroshima	Kuchiwa-cho	1995	VII	26	S. Nakamura		Honshu	EUMJ
Peltodytes intermedius	2	Ishikawa	Yuusenji, Komatsu-shi	1992	III	29	M. Nonaka		Honshu	EUMJ
Peltodytes intermedius	5	Ishikawa	Rendaiji, Komatsu-shi	1992	V	10	M. Nonaka		Honshu	EUMJ
Peltodytes intermedius	2	Ishikawa	Chirihama, Hakui-shi	1992	X	3	M. Nonaka		Honshu	EUMJ
Peltodytes intermedius	7	Ishikawa	Magishihara, Kanazawa-shi	1992	V	24	M. Nonaka		Honshu	EUMJ
Peltodytes intermedius	3	Iwate	Kisengawa, Sumita-cho	2000	VIII	5-7	S. Hayakawa		Honshu	EUMJ
Peltodytes intermedius	1	Iwate	Mizuyama, Ichinoseki-shi	1982	X	21	M. Tomokuni		Honshu	EUMJ
Peltodytes intermedius	1	Iwate	Hachimantai	1937	VIII	2	H. Hasegawa		Honshu	EUMJ
Peltodytes intermedius	2	kyoto	Kitakuwata	1966	VII	24	M. Tomokuni		Honshu	EUMJ
Peltodytes intermedius	1	kyoto	Kitakuwata	1966	VII	26	M. Tomokuni		Honshu	EUMJ
Peltodytes intermedius	1	kyoto	Kitakuwata	1966	VII	23	M. Tomokuni		Honshu	EUMJ
Peltodytes intermedius	2	Mie	Kooshiyama	1960	X	17	K. Baba		Honshu	EUMJ
Peltodytes intermedius	1	Mie	Tsu	1958	VII	-	H. Ichihashi		Honshu	EUMJ
Peltodytes intermedius	1	Mie	Yokkaichi	1957	VII	-	Z. Naruse		Honshu	EUMJ
Peltodytes intermedius	1	Mie	Ayama-cho	1995	X	22	H. Yoshitomi		Honshu	EUMJ
Peltodytes intermedius	3	Nagano	Matsumoto	1956	VIII	17	Z. Naruse		Honshu	EUMJ
Peltodytes intermedius	14	Niigata	Iwafune, N-Echigo	1961	VIII	8	K. Baba		Honshu	EUMJ
Peltodytes intermedius	1	Niigata	Senami, N-Echigo	1961	VII	30	K. Baba		Honshu	EUMJ
Peltodytes intermedius	4	Niigata	Murakami, N-Echigo	1961	VIII	6	K. Baba		Honshu	EUMJ
Peltodytes intermedius	1	Niigata	Kaji?, N-Echigo	1962	VII	22	K. Baba		Honshu	EUMJ
Peltodytes intermedius	1	Niigata	Kurokawa, N-Echigo	1961	VIII	12	K. Baba		Honshu	EUMJ
Peltodytes intermedius	1	Niigata	Kurokawa, N-Echigo	1961	IX	12	K. Baba		Honshu	EUMJ
Peltodytes intermedius	19	Niigata	Kurokawa	1961	VIII	5	M. Sato		Honshu	EUMJ
Peltodytes intermedius	16	Saitama	Terasakatanada, Jû-niban, Yokoze-machi	2009	VIII	21	T. Iwata		Honshu	TIPC
Peltodytes intermedius	3	Saitama	Terasakatanada, Jû-niban, Yokoze-machi	2009	IX	13	T. Iwata		Honshu	TIPC
Peltodytes intermedius	5	Saitama	Terasakatanada, Jû-niban, Yokoze-machi	2009	VIII	30	T. Iwata		Honshu	TIPC
Peltodytes intermedius	1	Tochigi	Izumi, Shioya-machi	2006	VIII	14	T. Iwata		Honshu	TIPC
Peltodytes intermedius	17	Niigata	Nishiyokoyama, Joetsu-shi	2007	VII	24	Y. Iwata		Honshu	TIPC
Peltodytes intermedius	2	Niigata	Murakami,	1961	VIII	6-11	M. Sato		Honshu	EUMJ
Peltodytes intermedius	1	Niigata	Kiyogata, Shiunji-machi	2000	VII	20	M. Hayashi		Honshu	EUMJ
Peltodytes intermedius	2	Shimane	Tonbara-cho	1974	VIII	16	Y. Notsu	at light	Honshu	EUMJ
Peltodytes intermedius	2	Shimane	Mitoya-cho	1996	VIII	2	H. Nakanishi	underwater light trap	Honshu	EUMJ
Peltodytes intermedius	1	Shimane	Takuwa, Mitoya-cho	1998	V	26	H. Nakanishi		Honshu	EUMJ
Peltodytes intermedius	3	Shimane	Yamanouti, Asahi-cho	1998	VII	30	H. Nakanishi		Honshu	EUMJ
Peltodytes intermedius	2	Shimane	Oogaki-cho, Matsue-shi	2003	VI	25	M. Hayashi		Honshu	EUMJ
Peltodytes intermedius	1	Shimane	Ichibatayakushi, Hirata-shi	2003	V	23	M. Hayashi		Honshu	EUMJ
Peltodytes intermedius	1	Ehime	Iwagi-jima	1997	VIII	16	H. Nakanishi		Iwagi-jima	EUMJ
Peltodytes intermedius	1	Nagasaki	Yasuman-dake, Hirodo-shi	1979	VIII	10	A. Oda		Kyushu	EUMJ
Peltodytes intermedius	1	Ehime	Oomi-shima	1997	VIII	13	H. Nakanishi		Ômi-shima	EUMJ
Peltodytes intermedius	3	Ehime	Oo-shima	1998	V	23	H. Nakanishi		Ô-shima	EUMJ
Peltodytes intermedius	1	Ehime	Oo-shima	1997	VIII	13	H. Nakanishi		Ô-shima	EUMJ
Peltodytes intermedius	2	Niigata	Nakaoku, Sado	1963	VIII	28	K. Baba		Sadoga-shima	EUMJ
Peltodytes intermedius	2	Niigata	Hatano, Hatano-machi	1999	VIII	7	M. Hayashi		Sadoga-shima	EUMJ
Peltodytes intermedius	1	Ehime	Onyudo-ikeHigashiooguri-cho, Matsuyama-shi	2013	VIII	14	L. Takechi		Shikoku	EUMJ
Peltodytes intermedius	5	Ehime	Idaiura-ike, Kamiidai-machi, Matsuyama-shi	2013	VIII	14	L. Takechi		Shikoku	EUMJ
Peltodytes intermedius	1	Ehime	Shirokawa, Higashi-uwa-gun	1980	IX	14	K. Sasagawa		Shikoku	EUMJ
Peltodytes intermedius	1	Ehime	Nobukawa, Hiromi-cho	1997	IV	7	S. Hayakawa		Shikoku	EUMJ
Peltodytes intermedius	6	Ehime	Nobukawa, Hiromi-cho	1998	IV	19	H. Nakanishi		Shikoku	EUMJ
Peltodytes intermedius	1	Ehime	Yamaguchi, Imabari-shi	2013	IX	15	S-T. Hisamatsu		Shikoku	EUMJ
Peltodytes intermedius	2	Ehime	Hiromi, Ipponmatsu-cho	2003	VI	29	Y. Kawakatsu		Shikoku	EUMJ
Peltodytes intermedius	4	Ehime	Miaki, Iyo-shi	1997	IV	29	H. Nakanishi		Shikoku	EUMJ
Peltodytes intermedius	4	Ehime	Miaki, Iyo-shi	1997	IV	13	S. Hayakawa		Shikoku	EUMJ
Peltodytes intermedius	2	Ehime	Yamajinja-ike, Matsuyama-shi	1999	VIII	4	C. Takahashi		Shikoku	EUMJ
Peltodytes intermedius	1	Ehime	Yamagami-jinja, Higashino, Matsuyama-shi	1997	VIII	22	H. Nakanishi		Shikoku	EUMJ
Peltodytes intermedius	1	Ehime	Yamagami-ike, Higashino, Matsuyama-shi	1997	IX	18	H. Nakanishi		Shikoku	EUMJ
Peltodytes intermedius	1	Ehime	Tarumi, Matsuyama-shi	1948	IX	9	M. Miyatake		Shikoku	EUMJ
Peltodytes intermedius	1	Ehime	Tarumi, Matsuyama-shi	1953	VIII	23	T. Ishihara		Shikoku	EUMJ
Peltodytes intermedius	6	Ehime	Shin-ike, Zen-ouji, Matsuyama-shi	2006	VI	7	S-T. Hisamatsu		Shikoku	EUMJ
Peltodytes intermedius	1	Ehime	Niban-ike, Matsuyama-shi	1996	X	14	S. Hayakawa	underwater light trap	Shikoku	EUMJ
Peltodytes intermedius	1	Ehime	Niban-ike, Matsuyama-shi	1996	IX	15	S. Hayakawa	underwater light trap	Shikoku	EUMJ
Peltodytes intermedius	1	Ehime	Niban-ike, Higashino, Matsuyama-shi	1997	VIII	22	H. Nakanishi		Shikoku	EUMJ
Peltodytes intermedius	1	Ehime	Niban-ike, Higashino, Matsuyama-shi	1997	VII	9	S. Hayakawa	underwater light trap	Shikoku	EUMJ
Peltodytes intermedius	2	Ehime	Niban-ike, Higashino, Matsuyama-shi	1997	VIII	6	S. Hayakawa	underwater light trap	Shikoku	EUMJ
Peltodytes intermedius	8	Ehime	Niban-ike, Higashino, Matsuyama-shi	1997	IX	10	S. Hayakawa	underwater light trap	Shikoku	EUMJ
Peltodytes intermedius	1	Ehime	Shiro-yama, Matsuyama-shi	1949	VIII	13	S. Hisamatsu		Shikoku	EUMJ
Peltodytes intermedius	10	Akita	Kyouwa, Kyouwa-machi	1994	VIII	1	K. Toyoda		Honshu	KAPC
Peltodytes intermedius	3	Ehime	Miaki, Iyo-shi	1997	IV	13	H. Nakanishi		Shikoku	EUMJ
Peltodytes intermedius	19	Ehime	Higashino, Matsuyama-shi	1953	X	29	T. Ishihara, T. Mohri & K. Sasaki		Shikoku	EUMJ
Peltodytes intermedius	1	Ehime	Miaki, Iyo-shi	1998	V	6	H. Nakanishi		Shikoku	EUMJ
Peltodytes intermedius	5	Ehime	Miaki, Iyo-shi	1998	VII	21	H. Nakanishi		Shikoku	EUMJ
Peltodytes intermedius	3	Ehime	Miaki, Iyo-shi	2000	III	20	H. Nakanishi		Shikoku	EUMJ
Peltodytes intermedius	2	Ehime	Higashino, Matsuyama-shi	1953	X	31	M. Miyatate & S. Hisamatsu		Shikoku	EUMJ
Peltodytes intermedius	7	Ehime	Higashino, Matsuyama-shi	1953	IX	30	M. Miyatake & T. Funabiki		Shikoku	EUMJ
Peltodytes intermedius	1	Ehime	Ikeno-oku, Kawanoe-shi	1997	V	24	H. Nakanishi		Shikoku	EUMJ
Peltodytes intermedius	1	Ehime	Yousuiro, Nishinaka, Kihoku-cho	2007	VII	8	L. Takechi		Shikoku	EUMJ
Peltodytes intermedius	2	Ehime	Higashino, Matsuyama-shi	1954	XI	12	M. Miyatate & S. Hisamatsu		Shikoku	EUMJ
Peltodytes intermedius	4	Ehime	Yoshino, Matsuno-cho	2008	VI	17-18	J. Ogawa		Shikoku	EUMJ
Peltodytes intermedius	2	Ehime	Horikoshi-ike, Mima-cho	2009	VI	26	R. Nitta		Shikoku	EUMJ
Peltodytes intermedius	1	Ehime	Nakatani-ike, Hagyu, Niihama-shi	2006	X	9	S-T. Hisamatsu		Shikoku	EUMJ
Peltodytes intermedius	5	Ehime	Shirai-ike, Tenma, Doi-cho, Shikokuchuo-shi	2009	IX	29	R. Nitta		Shikoku	EUMJ
Peltodytes intermedius	1	Ehime	Shirai-ike, Tenma, Doi-cho, Shikokuchuo-shi	2009	VI	27	R. Nitta	light trap	Shikoku	EUMJ
Peltodytes intermedius	2	Ehime	Nakama, Mima, Mima-cho, Uwajima-shi	2009	IX	11	H. Suenaga		Shikoku	EUMJ
Peltodytes intermedius	2	Ehime	Higashino, Matsuyama-shi	1979	V	15	K. Sasagawa		Shikoku	EUMJ
Peltodytes intermedius	7	Ehime	Higashino, Matsuyama-shi	1996	VII	12	H. Nakanishi	underwater light trap	Shikoku	EUMJ
Peltodytes intermedius	9	Ehime	Higashino, Matsuyama-shi	1996	VI	15	H. Nakanishi	underwater light trap	Shikoku	EUMJ
Peltodytes intermedius	2	Ehime	Higashino, Matsuyama-shi	1996	VI	17	H. Nakanishi	underwater light trap	Shikoku	EUMJ
Peltodytes intermedius	1	Ehime	Iyo	1960	VIII	15	F. Hino		Shikoku	EUMJ
Peltodytes intermedius	2	Ehime	Higashino, Matsuyama-shi	1996	VII	14	H. Nakanishi	underwater light trap	Shikoku	EUMJ
Peltodytes intermedius	1	Ehime	Higashino, Matsuyama-shi	1996	IX	7	H. Nakanishi		Shikoku	EUMJ
Peltodytes intermedius	2	Ehime	Higashino, Matsuyama-shi	1996	VI	15	S. Hayakawa	underwater light trap	Shikoku	EUMJ
Peltodytes intermedius	2	Ehime	Matsuyama-shi	1945	VIII	2	T. I. & M. M.		Shikoku	EUMJ
Peltodytes intermedius	1	Ehime	Kume-gawa	1957	VII	21	K. Kuwata		Shikoku	EUMJ
Peltodytes intermedius	14	Ehime	Hattanji, Matsuyama-shi	2008	VII	2	R. Ogawa		Shikoku	EUMJ
Peltodytes intermedius	20	Nagasaki	Asou-yama, Tsushima, Mizushima-cho	1994	VIII	6	H. Yoshitomi		Tsushima	EUMJ
Peltodytes intermedius	1	Kagoshima	Chaban, Yoron-to	1958	VIII	10	S. Ueno & Y. Morimoto		Yoron-jima	EUMJ
Peltodytes intermedius	3	Ehime	Idaioku-ike, Kamiidai-machi, Matsuyama-shi	2013	VI	22	T. Iwata		Shikoku	TIPC
Peltodytes intermedius	18	Ehime	Nobukawa, Kihoku-cho	2013	IX	8	T. Iwata		Shikoku	TIPC
Peltodytes intermedius	1	Kagoshima	Terano-kado, Kunigami, Nishino-omote-shi	2018	VI	18	T. Kurihara	at light, 30.796515°N, 131.037196°E	Tanega-shima	TIPC
Peltodytes intermedius	1	Shimane	Sadamiyauchi, Kashima-cho, Matsue-shi	2006	IX	11	M. Hayashi		Honshu	EUMJ
Peltodytes intermedius	1	Shimane	Otoko-ike, Takayama, Yoshino-cho, Izumo-shi	2011	VII	9	M. Hayashi		Honshu	EUMJ
Peltodytes intermedius	2	Shimane	Ama, Ama-cho	2015	V	14	M. Hayashi		Nakano-shima of Oki Islands	HOWP
Peltodytes intermedius	2	Shimane	Ama, Ama-cho	2018	VII	12	M. Hayashi		Nakano-shima of Oki Islands	HOWP
Peltodytes intermedius	6	Shimane	Ama, Ama-cho	2013	IX	3	M. Hayashi		Nakano-shima of Oki Islands	HOWP
Peltodytes intermedius	1	Shimane	Yui, Okinoshima-cho	2014	V	22	M. Hayashi		Dogo of Oki Islands	HOWP
Haliplus (Nipponiplus) japonicus	1	Shimane	Kusiroda, Hamada-shi	1998	VII	14-18	H. Nakanishi		Honshu	EUMJ
Haliplus (Nipponiplus) japonicus	13	Saitama	Tone-gawa, Nakase, Fukaya-shi	2004	VIII	8	K. Arai		Honshu	EUMJ
Haliplus (Nipponiplus) japonicus	2	Saitama	Iwadatami, Nagatoro, Nagatoro-machi	2005	VII	8	K. Arai & S. Arai		Honshu	KAPC
Haliplus (Nipponiplus) japonicus	1	Saitama	Iwadatami, Nagatoro, Nagatoro-machi	2005	VIII	17	K. Arai & S. Arai		Honshu	KAPC
Haliplus (Nipponiplus) japonicus	1	Saitama	Iwadatami, Nagatoro, Nagatoro-machi	2005	IX	8	K. Arai & S. Arai		Honshu	KAPC
Haliplus (Nipponiplus) japonicus	1	Tochigi	Kinu-gawa, Uesawa, Shioya-machi	1993	X	23	K. Satoh		Honshu	EUMJ
Haliplus (Nipponiplus) japonicus	1	Aichi	Gônodo-ike	1963	VI	9	Z. Naruse		Honshu	EUMJ
Haliplus (Nipponiplus) japonicus	1	Aichi	Moriyama, Nagoya-shi	1942	III	21	T. Hozumi		Honshu	EUMJ
Haliplus (Nipponiplus) japonicus	2	Aomori	Juni-ko	1987	VIII	19	A. Abe		Honshu	EUMJ
Haliplus (Nipponiplus) japonicus	1	Aomori	Naga-numa, Juni-ko, Iwasaki-mura	1997	IX	21	N. Hikida		Honshu	EUMJ
Haliplus (Nipponiplus) japonicus	1	Ehime	Matsuyama	1951	VII	18	M. Miyatake		Shikoku	EUMJ
Haliplus (Nipponiplus) japonicus	2	Fukui	Kashimagari, Tsuruga-shi	1992	X	16	T. Matsumura		Honshu	EUMJ
Haliplus (Nipponiplus) japonicus	1	Fukui	Kashimagari, Tsuruga-shi	1992	VIII	22	M. Sato		Honshu	EUMJ
Haliplus (Nipponiplus) japonicus	1	Fukushima	Ookuma-gawa, Ookuma-machi	1987	VIII	14	N. Hikida		Honshu	EUMJ
Haliplus (Nipponiplus) japonicus	1	Fukushima	Abukuma-sanchi	1987	IX	14	S. Ohmomo		Honshu	EUMJ
Haliplus (Nipponiplus) japonicus	3	Gunma	Tokura, near, Oze	1957	VIII	17	M. Sato		Honshu	EUMJ
Haliplus (Nipponiplus) japonicus	1	Gunma	Tokura, Ozegahara	1957	VIII	17	M. Sato		Honshu	EUMJ
Haliplus (Nipponiplus) japonicus	1	Hokkaido	Pankenai-gawa, Tomakomai-shi	1992	VIII	3	M. Hayashi		Hokkaido	EUMJ
Haliplus (Nipponiplus) japonicus	1	Hokkaido	Asahikawa	1960	VIII	27	S. Nomura		Hokkaido	EUMJ
Haliplus (Nipponiplus) japonicus	1	Hokkaido	Shibetsu-gawa, Shibetsu-cho	2001	VII	23-26	H. Yoshitomi		Hokkaido	EUMJ
Haliplus (Nipponiplus) japonicus	1	Hokkaido	Kuroishidaira, Kamishihoro-cho	1999	VII	23	M. Matoba		Hokkaido	EUMJ
Haliplus (Nipponiplus) japonicus	1	Hokkaido	Shiretoko-rindo	1991	IX	11	M. Sato		Hokkaido	EUMJ
Haliplus (Nipponiplus) japonicus	2	Hokkaido	Kamikiyokawa, Obihiro-shi	1996	VII	14	-		Hokkaido	EUMJ
Haliplus (Nipponiplus) japonicus	5	Ishikawa	Noto-jima-toori	1992	XII	13	M. Nonaka		Noto-jima	EUMJ
Haliplus (Nipponiplus) japonicus	1	Kagawa	Zentsugi, Sanuki	1954	VI	21	M. Miyatake		Shikoku	EUMJ
Haliplus (Nipponiplus) japonicus	1	Kanagawa	Yozuku, Nishitanzawa	1988	VIII	23	Y. Notsu		Honshu	EUMJ
Haliplus (Nipponiplus) japonicus	2	Kanagawa	Kanzawa, Sagamihara-shi	1986	IX	6	M. Takakuwa		Honshu	EUMJ
Haliplus (Nipponiplus) japonicus	1	Kanagawa	Kamiooshima, Sagamihara-shi	1986	V	28	M. Takakuwa		Honshu	EUMJ
Haliplus (Nipponiplus) japonicus	2	Mie	Akogiura	1957	VI	30	M. Sato		Honshu	EUMJ
Haliplus (Nipponiplus) japonicus	1	Mie	Tsu-kaigan	1957	VI	30	M. Sato		Honshu	EUMJ
Haliplus (Nipponiplus) japonicus	2	Miyagi	Tougatta	1954	VIII	13	-		Honshu	EUMJ
Haliplus (Nipponiplus) japonicus	1	Miyagi	Tougatta	1954	VIII	10	-		Honshu	EUMJ
Haliplus (Nipponiplus) japonicus	1	Miyagi	Ao-numa, Taiwa-cho	1953	VIII	29	-		Honshu	EUMJ
Haliplus (Nipponiplus) japonicus	1	Miyagi	hatasaka, Funagata-yama	1953	VIII	29	-		Honshu	EUMJ
Haliplus (Nipponiplus) japonicus	2	Nagano	Nenbutsu-ike, Togakushi-yama	1963	VIII	23	N. Komatsu		Honshu	EUMJ
Haliplus (Nipponiplus) japonicus	1	Nagano	Koma-no-yu	1973	VIII	1	M. Tomokuni		Honshu	EUMJ
Haliplus (Nipponiplus) japonicus	2	Nagano	Kizaki-ko	1983	IX	15	W. Miyata		Honshu	EUMJ
Haliplus (Nipponiplus) japonicus	2	Nagano	Nenbutsu-ike, Togakushi-mura	1992	VI	13	M. Hayashi		Honshu	EUMJ
Haliplus (Nipponiplus) japonicus	1	Nagano	Komade-ike, Yachiho-mura	1992	VIII	22	M. Hayashi	altitude 1250 m	Honshu	EUMJ
Haliplus (Nipponiplus) japonicus	2	Nagasaki	Nagasaki-shi	1961	X	23	K. Baba		Kyushu	EUMJ
Haliplus (Nipponiplus) japonicus	8	Niigata	Kurokawa, N-Echigo	1960	VIII	5	M. Sato		Honshu	EUMJ
Haliplus (Nipponiplus) japonicus	2	Niigata	Kurokawa, N-Echigo	1961	VIII	5	M. Sato		Honshu	EUMJ
Haliplus (Nipponiplus) japonicus	5	Niigata	Kurokawa, N-Echigo	1961	VIII	12	K. Baba		Honshu	EUMJ
Haliplus (Nipponiplus) japonicus	3	Niigata	Kurokawa, N-Echigo	1961	VIII	11	K. Baba		Honshu	EUMJ
Haliplus (Nipponiplus) japonicus	2	Niigata	Kurokawa, N-Echigo	1961	VIII	5	K. Baba		Honshu	EUMJ
Haliplus (Nipponiplus) japonicus	1	Niigata	Kitashubo?, N-Echigo	1961	VII	30	K. Baba		Honshu	EUMJ
Haliplus (Nipponiplus) japonicus	1	Niigata	Kurokawa	1960	VIII	5	M. Sato		Honshu	EUMJ
Haliplus (Nipponiplus) japonicus	5	Niigata	Kurokawa, N-Echigo	1960	VI	17	K. Baba		Honshu	EUMJ
Haliplus (Nipponiplus) japonicus	3	Niigata	Murakami	1961	VIII	6-11	M. Sato		Honshu	EUMJ
Haliplus (Nipponiplus) japonicus	1	Niigata	Sasaguchi-hama, N-Echigo	1959	III	31	K. Baba		Honshu	EUMJ
Haliplus (Nipponiplus) japonicus	3	Niigata	Senami, N-Echigo	1961	VIII	2	K. Baba		Honshu	EUMJ
Haliplus (Nipponiplus) japonicus	1	Chiba	Near Tone-gawa, Furuto, Abiko-shi	2006	VII	23	T. Fukuzawa		Honshu	TFPC
Haliplus (Nipponiplus) japonicus	2	Niigata	Senami, N-Echigo	1961	VII	3	K. Baba		Honshu	EUMJ
Haliplus (Nipponiplus) japonicus	2	Niigata	Takada, S-Echigo	1959	IV	19	K. Baba		Honshu	EUMJ
Haliplus (Nipponiplus) japonicus	1	Niigata	Tsuiji, N-Echigo	1960	VI	9	K. Baba		Honshu	EUMJ
Haliplus (Nipponiplus) japonicus	8	Saitama	Irikawa-keikoku	1988	VIII	18	M. Hayashi		Honshu	EUMJ
Haliplus (Nipponiplus) japonicus	5	Tochigi	Sabi-gawa, Ootawara-shi	1994	VII	24	H. Yoshitomi		Honshu	EUMJ
Haliplus (Nipponiplus) japonicus	1	Tochigi	Nasu	1975	X	4	K. Suga		Honshu	EUMJ
Haliplus (Nipponiplus) japonicus	2	Wakayama	Katsuura	1960	X	16	K. Baba		Honshu	EUMJ
Haliplus (Nipponiplus) japonicus	7	Yamagata	Ochifushi, yuza	1993	II	23	M. Takahashi		Honshu	EUMJ
Haliplus (Nipponiplus) japonicus	2	Yamagata	Ochifushi, Yuza-machi	1993	II	21	T. Ikeda		Honshu	EUMJ
Haliplus (Nipponiplus) japonicus	1	Yamagata	Ohta, Shinjo-shi	1969	X	13	K. Shirahata		Honshu	EUMJ
Haliplus (Nipponiplus) japonicus	1	Yamagata	Noda, Higashine-shi	1943	VIII	10	K. Shirahata		Honshu	EUMJ
Haliplus (Nipponiplus) japonicus	1	Yamagata	Choukai-san, shiraishinden	1973	VI	10	K. Shirahata		Honshu	EUMJ
Haliplus (Nipponiplus) japonicus	1	Yamanashi	Yamanaka-ko, Oshino-mura	1975	VII	20	T. Abe		Honshu	EUMJ
Haliplus (Nipponiplus) japonicus	6	Chiba	Seri, Futtu-shi	1990	IV	5	T. Abe		Honshu	KPMNH
Haliplus (Nipponiplus) japonicus	1	Gifu	Hiro-kawa, Nagase, Shirakawa-mura	2012	VIII	14	H. Iketake		Honshu	HIPC
Haliplus (Nipponiplus) japonicus	1	Hokkaido	Utonai-ko, Uenae, Tomakomai-shi	2010	VI	27	H. Iketake		Hokkaido	HIPC
Haliplus (Nipponiplus) japonicus	6	Hokkaido	Ishikari-gawa, Higashi-Takasu, Asahikawa-shi	1988	IV	23	H. Matsumoto		Hokkaido	KPMNH
Haliplus (Nipponiplus) japonicus	3	Hokkaido	Nitto, Kamikawa-cho	1989	VIII	27	H. Matsumoto		Hokkaido	KPMNH
Haliplus (Nipponiplus) japonicus	1	Hokkaido	Shikaoi-cho	1990	VIII	19	M. Kubota		Hokkaido	KPMNH
Haliplus (Nipponiplus) japonicus	4	Kumamoto	Ichinokawa, Aso-machi	1986	VIII	28	E. Matsui		Kyushu	KPMNH
Haliplus (Nipponiplus) japonicus	3	Mie	Matsuo-cho, Toba-shi	2011	VII	10	H. Iketake		Honshu	HIPC
Haliplus (Nipponiplus) japonicus	63	Okayama	Takebe-cho	1987	IV	12	T. Abe		Honshu	KPMNH
Haliplus (Nipponiplus) japonicus	22	Saitama	Arakawa-kasenjiki, Chikato-machi, Chichibu-shi	2006	VI	30	T. Iwata		Honshu	TIPC
Haliplus (Nipponiplus) japonicus	4	Tochigi	Kobayashi, Nikkou-shi	2006	VIII	13	T. Iwata		Honshu	TIPC
Haliplus (Nipponiplus) japonicus	18	Saitama	Arakawa-kasenjiki, Chikato-machi, Chichibu-shi	2007	VIII	3	Y. Iwata		Honshu	TIPC
Haliplus (Nipponiplus) japonicus	1	Saitama	Arakawa-kasenjiki, Chikato-machi, Chichibu-shi	2006	VII	16	Y. Iwata		Honshu	TIPC
Haliplus (Nipponiplus) japonicus	7	Ishikawa	Tedori-gawa, Aza-asahi, Kawakita-machi	2016	IV	8	K. Watanabe		Honshu	KWPC
Haliplus (Nipponiplus) japonicus	1	Ishikawa	Ao-machi, Nomi-shi	2015	VI	29	K. Watanabe		Honshu	KWPC
Haliplus (Nipponiplus) japonicus	11	Okayama	Asahi-gawa, Hisami, Maniwa-shi	2011	VIII	27	K. Watanabe		Honshu	KWPC
Haliplus (Nipponiplus) japonicus	5	Okayama	Asahi-gawa, Hisami, Maniwa-shi	2011	IX	28	K. Watanabe		Honshu	KWPC
Haliplus (Nipponiplus) japonicus	2	Fukuoka	Miyaji, Fukutsu-shi	2009	IX	24	K. Watanabe		Kyushu	KWPC
Haliplus (Nipponiplus) japonicus	6	Ishikawa	Right riverside, Asahi, Kawakita-machi	2007	X	28	A. Tomisawa		Honshu	IIM
Haliplus (Nipponiplus) japonicus	5	Ishikawa	Left riverside, Minato-machi, Hakusan-shi	2007	IX	19	A. Tomisawa		Honshu	IIM
Haliplus (Nipponiplus) japonicus	6	Ishikawa	Kodomari, Suzu-shi	2008	V	31	S. Nishihara		Honshu	IIM
Haliplus (Nipponiplus) japonicus	3	Ishikawa	Riverside, Ao, Nomi-shi	2010	X	8	A. Tomisawa		Honshu	IIM
Haliplus (Nipponiplus) japonicus	5	Ishikawa	Left riverside, Asahi, Kawakita-machi	2007	X	21	A. Tomisawa		Honshu	IIM
Haliplus (Nipponiplus) japonicus	7	Ishikawa	3, Noto-jima, Nanao-shi	2012	IX	14	A. Tomisawa		Noto-jima	IIM
Haliplus (Nipponiplus) japonicus	4	Ishikawa	Riverside, Ao, Nomi-shi	2010	VII	14	A. Tomisawa		Honshu	IIM
Haliplus (Nipponiplus) japonicus	2	Ishikawa	Riverside, Ao, Nomi-shi	2014	IX	15	A. Tomisawa		Honshu	IIM
Haliplus (Nipponiplus) japonicus	1	Ishikawa	Aokita, Terai-machi	2004	VIII	26	A. Tomisawa		Honshu	IIM
Haliplus (Nipponiplus) japonicus	1	Ishikawa	Riverside, Ao, Nomi-shi	2015	V	31	A. Tomisawa		Honshu	IIM
Haliplus (Nipponiplus) japonicus	6	Hokkaido	Higashitaisei, Memuro-cho, Kato-gun	1990	IX	8	S. Ohmomo		Hokkaido	TPM
Haliplus (Nipponiplus) japonicus	40	Tochigi	Hongo, Uwasawa, Sioya-machi	1993	X	23	K. Satoh		Honshu	TPM
Haliplus (Nipponiplus) japonicus	5	Tochigi	Imaichi	1981	IX	4	F. Shioyama		Honshu	TPM
Haliplus (Nipponiplus) japonicus	2	Tochigi	Sabi-gawa, Otawara-shi	1988	VI	11	S. Ohmomo		Honshu	TPM
Haliplus (Nipponiplus) japonicus	5	Tochigi	Ichinosawa, Otawara-shi	1990	IV	15	S. Ohmomo		Honshu	TPM
Haliplus (Nipponiplus) japonicus	1	Tochigi	Kinu-gawa, Kobayashi, Imaichi-shi	1991	V	13	K. Satoh		Honshu	TPM
Haliplus (Nipponiplus) japonicus	4	-	No data	-	-	-	-	TPM specimen number 821846-821849	-	TPM
Haliplus (Nipponiplus) japonicus	35	Tochigi	Akiyama-gawa, Maki, Kuzu-machi	1994	X	31	K. Satoh		Honshu	TPM
Haliplus (Nipponiplus) japonicus	1	Tochigi	Naka-gawa, Akasaka, Kuroiso-shi	1994	IV	27	S. Ohmomo		Honshu	TPM
Haliplus (Nipponiplus) japonicus	1	Tochigi	Hikinuma, Shiobara-machi	1991	V	5	S. Ohmomo		Honshu	TPM
Haliplus (Nipponiplus) japonicus	1	Tochigi	Kinu-gawa, Imaichi-shi	1991	IV	21	S. Ohmomo		Honshu	TPM
Haliplus (Nipponiplus) japonicus	2	Tochigi	Hoki-gawa, Yamada, Yaita-shi	1991	V	11	K. Satoh		Honshu	TPM
Haliplus (Nipponiplus) japonicus	7	Tochigi	Kinu-gawa, Kazami, Sioya-machi	1997	IX	30	K. Satoh		Honshu	TPM
Haliplus (Nipponiplus) japonicus	12	Tochigi	Daiya-gawa, Segawa, Imaichi-shi	1996	X	30	K. Satoh		Honshu	TPM
Haliplus (Nipponiplus) japonicus	1	Tochigi	Kinu-gawa, Uwadaira, Sioya-machi	1998	VII	1	K. Satoh		Honshu	TPM
Haliplus (Nipponiplus) japonicus	3	Tochigi	Kinu-gawa, Uwasawa, Sioya-machi	1997	VIII	20	K. Satoh		Honshu	TPM
Haliplus (Nipponiplus) japonicus	1	Tochigi	Suigen-chi, Akasaka, Koebori, Kuroiso-shi	1993	X	9	K. Satoh		Honshu	TPM
Haliplus (Nipponiplus) japonicus	1	Tochigi	Daiya-gawa, Segawa, Imaichi-shi	1995	X	18	T. Noguchi		Honshu	TPM
Haliplus (Nipponiplus) japonicus	1	Tochigi	Sabi-gawa, Imaizumi, Otawara-shi	1994	VII	24	K. Satoh		Honshu	TPM
Haliplus (Nipponiplus) japonicus	1	Tochigi	Sabi-gawa, Imaizumi, Otawara-shi	1994	VII	25	K. Satoh		Honshu	TPM
Haliplus (Nipponiplus) japonicus	6	Tochigi	Suigen-chi, Akasaka, Koebori, Kuroiso-shi	1993	VIII	12	K. Satoh		Honshu	TPM
Haliplus (Nipponiplus) japonicus	4	Yamanashi	Oshino-mura	1975	VII	20	T. Abe		Honshu	KPMNH
Haliplus (Nipponiplus) japonicus	2	Shimane	Hii-kawa-mizuho-o-hashi, Hii-kawa	2007	VI	28	M. Hayashi	light trap	Honshu	EUMJ
Haliplus (Nipponiplus) japonicus	1	Shimane	Maroudo-jinja, Sakurae-cho, Goutsu-shi	2008	XII	14	M. Hayashi		Honshu	EUMJ
Haliplus (Liaphlus) sharpi	1	Shimane	Sono-cho, Hirata-shi	2003	VI	16	M. Hayashi	biotope	Honshu	EUMJ
Haliplus (Liaphlus) sharpi	7	Saitama	Toki-gawa, Kamagata, Ranzan-machi, Hiki-gun	2010	VI	19	K. Arai	light trap	Honshu	KAPC
Haliplus (Liaphlus) sharpi	1	Saitama	Toki-gawa, Kamagata, Ranzan-machi, Hiki-gun	2010	VI	25	K. Arai	light trap	Honshu	KAPC
Haliplus (Liaphlus) sharpi	3	Tochigi	Kazamiyamada, Shioya-machi	2004	V	6	T. Fukuzawa		Honshu	TFPC
Haliplus (Liaphlus) sharpi	2	Aichi	Ooyabu-ikku, Ogawa, Higashiura-cho	2013	IX	23	H. Iketake		Honshu	HIPC
Haliplus (Liaphlus) sharpi	4	Aichi	Fujitaka-5choume, Minato-ku, Nagoya-shi	2011	IX	28	H. Iketake		Honshu	HIPC
Haliplus (Liaphlus) sharpi	2	Chiba	Shigumi, Futtu-shi	1987	XI	23	N. Hikida		Honshu	KPMNH
Haliplus (Liaphlus) sharpi	2	Ibaraki	Sasame, Hitachi-shi	1986	IX	19	T. Abe		Honshu	KPMNH
Haliplus (Liaphlus) sharpi	1	Ibaraki	Sasame, Hitachi-shi	1988	IV	20	Y. Abe & T. Abe		Honshu	KPMNH
Haliplus (Liaphlus) sharpi	1	Mie	Uramura-cho, Toba-shi	2011	VII	10	H. Iketake		Honshu	HIPC
Haliplus (Liaphlus) sharpi	2	Mie	Matsuo-cho, Toba-shi	2011	VII	10	H. Iketake		Honshu	HIPC
Haliplus (Liaphlus) sharpi	10	Niigata	Ooura, Aikawa-machi, Sadoga-shima	1989	V	27-30	Y. Abe & T. Abe		Sadoga-shima	KPMNH
Haliplus (Liaphlus) sharpi	1	Ishikawa	Mii-machi, Wajima-shi	2010	VI	20	K. Watanabe		Honshu	KWPC
Haliplus (Liaphlus) sharpi	1	Ishikawa	Sasanami, Shika-machi	2016	X	3	H. Fukutomi		Honshu	KWPC
Haliplus (Liaphlus) sharpi	1	Mie	Maemura, Taki-cho, Taki-gun	2013	VII	8	K. Watanabe		Honshu	KWPC
Haliplus (Liaphlus) sharpi	1	Okayama	Taga, Wake-cho , Wake-gun	2013	VII	14	K. Watanabe	Collected from open ditch	Honshu	KWPC
Haliplus (Liaphlus) sharpi	1	Okayama	Taga, Wake-cho , Wake-gun	2013	VII	14	K. Watanabe	Collected from paddy field	Honshu	KWPC
Haliplus (Liaphlus) sharpi	4	Okayama	Kita-ku, Mitsunakahata, Okayama-shi	2014	VIII	31	K. Watanabe	Collected from open ditch	Honshu	KWPC
Haliplus (Liaphlus) sharpi	5	Ehime	Shiba, Kihoku-cho	2008	V	2	K. Watanabe		Shikoku	KWPC
Haliplus (Liaphlus) sharpi	2	Ehime	Age, Nomura-cho, Seiyo-shi	2012	VII	22	K. Watanabe		Shikoku	KWPC
Haliplus (Liaphlus) sharpi	2	Ehime	Takanoko, Shirokawa-cho, Seiyo-shi	2005	VIII	13	K. Watanabe		Shikoku	KWPC
Haliplus (Liaphlus) sharpi	1	Fukushima	Shirasaka, Shirakawa-shi	1988	VII	31	S. Ohmomo		Honshu	TPM
Haliplus (Liaphlus) sharpi	1	Tochigi	Magatsuta, Minaminasu-machi	1990	X	22	K. Satoh		Honshu	TPM
Haliplus (Liaphlus) sharpi	2	Tochigi	Santomaki, Yokomakura, Karasuyama-machi	1991	IX	24	K. Satoh		Honshu	TPM
Haliplus (Liaphlus) sharpi	10	Tochigi	Tsurui-toge, Susagi, Kurobane-machi	1991	IX	28	K. Satoh		Honshu	TPM
Haliplus (Liaphlus) sharpi	2	Tochigi	Omuro, Ouch, Bato-machi	1991	X	14	K. Satoh		Honshu	TPM
Haliplus (Liaphlus) sharpi	1	Tochigi	Yanokusa, Onachi, Bato-machi	1991	X	14	K. Satoh		Honshu	TPM
Haliplus (Liaphlus) sharpi	2	Tochigi	Osawa, Mashiko-machi	1992	VII	19	H. Ohkawa		Honshu	TPM
Haliplus (Liaphlus) sharpi	1	Tochigi	Amamaki-yama, Mashiko-machi	1995	V	6	S. Ohmomo		Honshu	TPM
Haliplus (Liaphlus) sharpi	2	Tochigi	Tsurui-toge, Susagi, Kurobane-machi	1991	IX	28	K. Satoh		Honshu	TPM
Haliplus (Liaphlus) sharpi	1	Tochigi	Tsurui-touge, Susagi, Kurobane-machi	1991	IX	28	K. Satoh		Honshu	EUMJ
Haliplus (Liaphlus) sharpi	1	Aichi	Shinkawa	1954	IX	29	M. Sato		Honshu	EUMJ
Haliplus (Liaphlus) sharpi	1	Aichi	Taishi, Midori-ku, Nagoya-shi	2007	VIII	9	Y. Kamite		Honshu	EUMJ
Haliplus (Liaphlus) sharpi	1	Aichi	Nabeta, Yatomi-shi	2011	V	22	Y. Kamite		Honshu	EUMJ
Haliplus (Liaphlus) sharpi	1	Chiba	Shikumi, Futtu-shi	1991	XI	8-9	H. Yoshitomi		Honshu	EUMJ
Haliplus (Liaphlus) sharpi	5	Ehime	Matsuyama	1959	VII	-	-	light trap	Shikoku	EUMJ
Haliplus (Liaphlus) sharpi	1	Ehime	Matsuyama	1959	VII	4	K. Baba	light trap	Shikoku	EUMJ
Haliplus (Liaphlus) sharpi	1	Ehime	Tarumi, Matsuyama-shi	1948	IX	12	M. Miyatake		Shikoku	EUMJ
Haliplus (Liaphlus) sharpi	1	Ehime	Tarumi, Matsuyama-shi	1952	VII	17	T. Ishihara		Shikoku	EUMJ
Haliplus (Liaphlus) sharpi	2	Ehime	Yoshino, Matsuno-cho	2008	VI	17	Y. Sato	at light	Shikoku	EUMJ
Haliplus (Liaphlus) sharpi	2	Ehime	Yoshino, Matsuno-cho	2008	VI	17	T. Ichiyanagi		Shikoku	EUMJ
Haliplus (Liaphlus) sharpi	4	Ehime	Yousuiro, Nishinaka, Kihoku-cho	2007	VII	8	L. Takechi		Shikoku	EUMJ
Haliplus (Liaphlus) sharpi	1	Ehime	Yousuiro, Sone, Mima-cho, Uwajima-shi	2007	VII	8	L. Takechi		Shikoku	EUMJ
Haliplus (Liaphlus) sharpi	1	Hiroshima	Yanai	1946	VII	20	S. Nomura		Honshu	EUMJ
Haliplus (Liaphlus) sharpi	1	Ibaraki	Tano-cho, Mito-shi	1987	IV	18	N. Hikida		Honshu	EUMJ
Haliplus (Liaphlus) sharpi	1	Ibaraki	Fukaya, Kasumigaura-machi, Niihari-gun	1997	VI	15	N. Hikida		Honshu	EUMJ
Haliplus (Liaphlus) sharpi	1	Mie	Hokke, Ueno-shi	2002	VIII	19	Y. Kamite		Honshu	EUMJ
Haliplus (Liaphlus) sharpi	1	Miyagi	Nigate, Miyagi-machi	1953	VI	29	-		Honshu	EUMJ
Haliplus (Liaphlus) sharpi	1	Miyagi	Ookura, Miyagi-machi	1953	VII	3	-		Honshu	EUMJ
Haliplus (Liaphlus) sharpi	1	Miyagi	Tougatta	1954	VI	17	-		Honshu	EUMJ
Haliplus (Liaphlus) sharpi	1	Nara	Kasuga	1959	VII	18	T. Tomiwa		Honshu	EUMJ
Haliplus (Liaphlus) sharpi	1	Yamagata	Seibu, Sakata-shi	1952	VIII	-	K. Shirahata		Honshu	EUMJ
Haliplus (Liaphlus) sharpi	1	Kagoshima	Terano-kado, Kunigami, Nishino-omote-shi	2018	VI	18	T. Kurihara	at light, 30.796515°N, 131.037196°E	Tanega-shima	TIPC
Haliplus (Liaphlus) sharpi	1	Shimane	Otoko-ike, Kouzan, Yoshino-cho, Izumo-shi	2011	VII	9	M. Hayashi		Honshu	EUMJ
Haliplus (Liaphlus) sharpi	2	Shimane	Ama, Ama-cho	2018	VII	12	A. Nishikawa		Nakano-shima of Oki Islands	HOWP
Haliplus (Liaphlus) ovalis	1	Shimane	Fukawa, Oogaki-cho, Matsue-shi	2006	IX	30	M. Hayashi		Honshu	EUMJ
Haliplus (Liaphlus) ovalis	2	Okayama	Takebe-cho	1987	IV	12	T. Abe		Honshu	KPMNH
Haliplus (Liaphlus) ovalis	1	Saga	Karatsu-shi	1986	XI	15	T. Abe		Kyushu	KPMNH
Haliplus (Liaphlus) ovalis	1	Niigata	Ooura, Aikawa-machi, Sadoga-shima	1989	V	27-30	Y. Abe & T. Abe		Sadoga-shima	KPMNH
Haliplus (Liaphlus) ovalis	32	Ehime	Nobukawa, Kihoku-cho	2013	IX	8	T. Iwata		Shikoku	TIPC
Haliplus (Liaphlus) ovalis	3	Kagoshima	Amagi, Amagi-cho, Ooshima-gun, Tokuno-shima	2010	XI	1	H. Iketake		Tokuno-shima	HIPC
Haliplus (Liaphlus) ovalis	1	Ishikawa	Shoin-machi, Suzu-shi	2010	VI	7	K. Watanabe		Honshu	KWPC
Haliplus (Liaphlus) ovalis	1	Ishikawa	Okada, Shoin-machi, Suzu-shi	2010	VI	7	K. Watanabe		Honshu	KWPC
Haliplus (Liaphlus) ovalis	5	Ishikawa	Sasanami, Shika-machi	2016	X	3	K. Watanabe		Honshu	KWPC
Haliplus (Liaphlus) ovalis	11	Ishikawa	Shoshihara, Hodatsushimizu-cho	2015	IX	28	K. Watanabe		Honshu	KWPC
Haliplus (Liaphlus) ovalis	2	Ishikawa	Wakidayachi-ike, Sutta, Wakayama-machi, Suzu-shi	2018	IX	29	K. Watanabe	37.445567°N, 137.253803°E	Honshu	KWPC
Haliplus (Liaphlus) ovalis	1	Ishikawa	Hijirikawa B, Hodatsushimizu-cho	2016	IX	9	K. Watanabe		Honshu	KWPC
Haliplus (Liaphlus) ovalis	2	Ehime	Higashigata-machi, Matsuyama-shi	2010	VIII	8	K. Watanabe		Shikoku	KWPC
Haliplus (Liaphlus) ovalis	1	Ehime	Nobukawa, Kihoku-cho, Kitauwa-gun	2008	X	12	K. Watanabe		Shikoku	KWPC
Haliplus (Liaphlus) ovalis	1	Ishikawa	Sasanami, Shika-machi	2017	VII	9	K. Watanabe	37.21000000°N, 136.69972222°E	Honshu	KWPC
Haliplus (Liaphlus) ovalis	19	Ishikawa	Ikeda 1, Monzen, Wajima-shi	2015	VIII	31	A. Tomisawa		Honshu	IIM
Haliplus (Liaphlus) ovalis	1	Ishikawa	Oku, Fukura, Shika-machi	2014	X	11	A. Tomisawa		Honshu	IIM
Haliplus (Liaphlus) ovalis	1	Ishikawa	Kumasaka, Kaga-shi	2011	IX	26	A. Tomisawa		Honshu	IIM
Haliplus (Liaphlus) ovalis	1	Ishikawa	Okumoya, Kaga-shi	2014	IX	17	A. Tomisawa		Honshu	IIM
Haliplus (Liaphlus) ovalis	1	Ishikawa	Akazumi, Shika-machi	2014	X	11	A. Tomisawa		Honshu	IIM
Haliplus (Liaphlus) ovalis	1	Ishikawa	Momoura, Shika-machi	2014	VI	2	A. Tomisawa		Honshu	IIM
Haliplus (Liaphlus) ovalis	1	Ishikawa	Okumoya, Kaga-shi	2012	X	29	A. Tomisawa		Honshu	IIM
Haliplus (Liaphlus) ovalis	1	Ishikawa	Raimaru, Nomi-shi	2014	IX	15	A. Tomisawa		Honshu	IIM
Haliplus (Liaphlus) ovalis	5	Ohita	Kinoko-dake, Yabakei-machi	1994	VII	30	Y. Sakurai		Kyushu	TPM
Haliplus (Liaphlus) ovalis	1	Aichi?	Okazaki	1954	X	3	M. Sato		Honshu	EUMJ
Haliplus (Liaphlus) ovalis	2	Aichi	Hasso, Inuyama-shi	1981	V	7	K. Ishida		Honshu	EUMJ
Haliplus (Liaphlus) ovalis	2	Gifu	Oppara	1988	VI	6	M. Sato		Honshu	EUMJ
Haliplus (Liaphlus) ovalis	1	Hiroshima	Numatahigashi-machi, Mihara-shi	2001	VII	26-27	H. Nakanishi		Honshu	EUMJ
Haliplus (Liaphlus) ovalis	1	Hiroshima	Minamigata, Hongoh-cho	2000	X	12-13	H. Nakanishi		Honshu	EUMJ
Haliplus (Liaphlus) ovalis	1	Mie	Ayama-cho	1995	X	22	H. Yoshitomi		Honshu	EUMJ
Haliplus (Liaphlus) ovalis	3	Niigata	Kurokawa, N-Echigo	1960	VI	15	K. Baba		Honshu	EUMJ
Haliplus (Liaphlus) ovalis	3	Niigata	Kurokawa, N-Echigo	1961	VIII	11	K. Baba		Honshu	EUMJ
Haliplus (Liaphlus) ovalis	2	Niigata	Murakami	1961	VIII	6-11	M. Sato		Honshu	EUMJ
Haliplus (Liaphlus) ovalis	1	Niigata	Takada, S-Echigo	1959	IV	19	K. Baba		Honshu	EUMJ
Haliplus (Liaphlus) ovalis	11	Kagoshima	Ontsukan, Okinoerabu-jima	1958	VIII	3	S. Ueno & Y. Morimoto		Okinoerabu-jima	EUMJ
Haliplus (Liaphlus) ovalis	3	Kagoshima	Minzuki-ike, Okinoerabu-jima	1958	VIII	16	S. Ueno & Y. Morimoto		Okinoerabu-jima	EUMJ
Haliplus (Liaphlus) ovalis	12	Kagoshima	Okinoerabu-jima	1958	VIII	4	S. Ueno & Y. Morimoto		Okinoerabu-jima	EUMJ
Haliplus (Liaphlus) ovalis	1	Ehime	Niban-ike, Higashino, Matsuyama-shi	1997	IX	10	S. Hayakawa	underwater light trap	Shikoku	EUMJ
Haliplus (Liaphlus) ovalis	3	Ehime	Nobukawa, Hiromi-cho	1997	IV	7	S. Hayakawa		Shikoku	EUMJ
Haliplus (Liaphlus) ovalis	1	Ehime	Niban-ike, Higashino, Matsuyama-shi	1997	VII	9	S. Hayakawa	underwater light trap	Shikoku	EUMJ
Haliplus (Liaphlus) ovalis	1	Ehime	Ikeno-oku, Kawanoe-shi	1997	V	24	S. Hayakawa		Shikoku	EUMJ
Haliplus (Liaphlus) ovalis	1	Ehime	Miyagawa, Masaki-cho	1996	XII	25	S. Hayakawa		Shikoku	EUMJ
Haliplus (Liaphlus) ovalis	12	Ehime	Nobukawa, Hiromi-cho	1997	VI	1	H. Nakanishi		Shikoku	EUMJ
Haliplus (Liaphlus) ovalis	8	Ehime	Nobukawa, Hiromi-cho	1998	IV	19	H. Nakanishi		Shikoku	EUMJ
Haliplus (Liaphlus) ovalis	5	Ehime	Nobukawa, Hiromi-cho	1996	X	19	H. Nakanishi		Shikoku	EUMJ
Haliplus (Liaphlus) ovalis	2	Ehime	Higashino, Matsuyama-shi	1953	X	30	M. Miyatake & T. Funabiki		Shikoku	EUMJ
Haliplus (Liaphlus) ovalis	1	Ehime	Higashino, Matsuyama-shi	1953	X	31	S. Hisamatsu		Shikoku	EUMJ
Haliplus (Liaphlus) ovalis	1	Ehime	Okada-mura, near, Matsuyama	1949	X	2	T. Yano		Shikoku	EUMJ
Haliplus (Liaphlus) ovalis	1	Ehime	Hiromi-cho	1996	X	19	S. Hayakawa		Shikoku	EUMJ
Haliplus (Liaphlus) ovalis	1	Ehime	Ishite, Matsuyama-shi	1968	VII	15	M. Sakai		Shikoku	EUMJ
Haliplus (Liaphlus) ovalis	13	Ehime	Yasui, Komatsu-cho, Saijo-shi	2013	IX	15	S-T. Hisamatsu		Shikoku	EUMJ
Haliplus (Liaphlus) ovalis	1	Ehime	Nagaho, Nobukawa, Hiromi-cho	1997	IV	7	H. Nakanishi		Shikoku	EUMJ
Haliplus (Liaphlus) ovalis	1	Ehime	Tsumadoriyamaguti, Kawanoe-shi	1997	Vi	21	H. Nakanishi		Shikoku	EUMJ
Haliplus (Liaphlus) ovalis	3	Shimane	Musubihondani, Naoe-cho, Hikawa-cho	2011	X	17	M. Hayashi		Honshu	EUMJ
Haliplus (Liaphlus) ovalis	2	Shimane	Musubinishidani, Naoe-cho, Hikawa-cho	2012	VI	27	M. Hayashi		Honshu	EUMJ
Haliplus (Liaphlus) ovalis	2	Shimane	Yui, Okinoshima-cho	2005	VIII	8	M. Hayashi		Dogo of Oki Islands	HOWP
Haliplus (Liaphlus) kotoshonis	1	Kagoshima	Takara-jima, Tokara	1960	VII	2	M. Sato		Takara-jima	EUMJ
Haliplus (Liaphlus) kotoshonis	2	Kagoshima	Takara-jima, Tokara	1961	VII	20	Y. Hama		Takara-jima	EUMJ
Haliplus (Liaphlus) kotoshonis	7	Kagoshima	Takara-jima, Tokara	1962	VI	2	M. Sato		Takara-jima	EUMJ
Haliplus (Liaphlus) kotoshonis	2	Okinawa	Maesato, Ishigaki-jima	1975	IX	4	T. Takahashi		Ishigaki-jima	EUMJ
Haliplus (Liaphlus) kotoshonis	1	Okinawa	Mt., Urabu-dake, Yonaguni-jima	1990	IV	1	Y. Uchida		Yonaguni-jima	EUMJ
Haliplus (Liaphlus) kotoshonis	1	Okinawa	Shirahama, Iriomote-jima,	2001	VI	30	T. Nakamura		Iriomote-jima	TPM
Haliplus (Liaphlus) kotoshonis	3	Okinawa	Okinawa-jima, Ryukyu	1995	VI	26	T. Takara		Okinawa-jima	RUMF
Haliplus (Liaphlus) eximius	1	Shimane	Oogaki-cho, Matsue-shi	2003	VI	25	M. Hayashi		Honshu	EUMJ
Haliplus (Liaphlus) eximius	4	Shimane	Fukawa, Oogaki-cho, Matsue-shi	2006	IX	30	M. Hayashi		Honshu	EUMJ
Haliplus (Liaphlus) eximius	1	Shimane	Nozato-cho, Izumo-shi	2008	IV	22	M. Hayashi		Honshu	EUMJ
Haliplus (Liaphlus) eximius	2	Chiba	Tashiro, Sasa, Kimitsu-shi	1998	VIII	23	N. Hikida		Honshu	EUMJ
Haliplus (Liaphlus) eximius	1	Chiba	Tashiro, Kimitsu-shi	1988	XI	14	N. Hikida		Honshu	EUMJ
Haliplus (Liaphlus) eximius	4	Chiba	Kotoro, Ohtaki-machi	1988	XI	6	N. Hikida		Honshu	EUMJ
Haliplus (Liaphlus) eximius	1	Ehime	Dai-ike, Houmen, Tou-on-shi	2007	X	4	L. Takechi		Shikoku	EUMJ
Haliplus (Liaphlus) eximius	1	Ehime	Higashino, Matsuyama-shi	1953	X	29	T. Ishihara, K. Sasaki & T. Mohri		Shikoku	EUMJ
Haliplus (Liaphlus) eximius	1	Ehime	Higashino, Matsuyama-shi	1953	X	30	M. Miyatake & T. Funabiki		Shikoku	EUMJ
Haliplus (Liaphlus) eximius	1	Ehime	Higashino, Matsuyama-shi	1957	VI	21	M. Miyatake		Shikoku	EUMJ
Haliplus (Liaphlus) eximius	2	Ehime	Higashino, Matsuyama-shi	1979	V	15	K. Sasagawa		Shikoku	EUMJ
Haliplus (Liaphlus) eximius	16	Ehime	Ikeno-oku, Kawanoe-shi	1997	V	24	H. Nakanishi		Shikoku	EUMJ
Haliplus (Liaphlus) eximius	2	Ehime	Miaki, Iyo-shi	1997	IV	29	H. Nakanishi		Shikoku	EUMJ
Haliplus (Liaphlus) eximius	1	Ehime	Miaki, Iyo-shi	1998	V	6	H. Nakanishi		Shikoku	EUMJ
Haliplus (Liaphlus) eximius	1	Ehime	Miaki, Iyo-shi	1998	III	26	H. Nakanishi		Shikoku	EUMJ
Haliplus (Liaphlus) eximius	1	Ehime	Miaki, Iyo-shi	2000	IV	21	S. Hayakawa		Shikoku	EUMJ
Haliplus (Liaphlus) eximius	1	Ehime	Miaki, Iyo-shi	2000	II	20	H. Nakanishi		Shikoku	EUMJ
Haliplus (Liaphlus) eximius	1	Ehime	Oo-shima	1997	VIII	13	H. Nakanishi		Ô-shima	EUMJ
Haliplus (Liaphlus) eximius	3	Ehime	Sakado-ike, Katsura, Tamagawa-cho, Imabari-shi	2009	IX	11	R. Nitta		Shikoku	EUMJ
Haliplus (Liaphlus) eximius	1	Ehime	Yamaguchi, Imabari-shi	2013	IX	15	S-T. Hisamatsu		Shikoku	EUMJ
Haliplus (Liaphlus) eximius	1	Ehime	Yamanokami-ike, Uemura, Matsuyama-shi	2006	X	9	S-T. Hisamatsu		Shikoku	EUMJ
Haliplus (Liaphlus) eximius	10	Ehime	Yasui, Komatsu-cho, Sijo-shi	2013	IX	15	S-T. Hisamatsu	altitude 160 m	Shikoku	EUMJ
Haliplus (Liaphlus) eximius	1	Fukuoka	Kashii	1932	III	26	T. Shirozu		Kyushu	EUMJ
Haliplus (Liaphlus) eximius	5	Hyogo	hata, Kobe-shi	1987	V	4	M. Mori		Honshu	EUMJ
Haliplus (Liaphlus) eximius	2	Hyogo	Hira-ike, Ochihara, Aotaniguchi, Sanda-shi	2006	X	14	I. Tanaka		Honshu	EUMJ
Haliplus (Liaphlus) eximius	4	Kanagawa	Mineyama-no-Oh-ike, Hayama-machi	1989	X	16	M. Takakuwa		Honshu	EUMJ
Haliplus (Liaphlus) eximius	1	Mie	Ayama-cho	1995	X	22	H. Yoshitomi		Honshu	EUMJ
Haliplus (Liaphlus) eximius	1	Mie	Hokke, Ueno-shi	2002	VIII	19	Y. Kamite		Honshu	EUMJ
Haliplus (Liaphlus) eximius	1	Niigata	Senami, N-Echigo	1961	V	10	K. Baba		Honshu	EUMJ
Haliplus (Liaphlus) eximius	2	Kagawa	Ayakami-cho	2006	VII	29	M. Hamaguchi		Shikoku	EUMJ
Haliplus (Liaphlus) eximius	2	Okinawa	Sonai, Yonaguni-cho	2014	III	7	Uchida		Yonaguni-jima	EUMJ
Haliplus (Liaphlus) eximius	2	Wakayama	Kainan-shi	1990	V	1	M. Kitabatake		Honshu	EUMJ
Haliplus (Liaphlus) eximius	1	Okinawa	Hikawa, Yonaguni-jima	1993	XI	24	S. Inada		Yonaguni-jima	EUMJ
Haliplus (Liaphlus) eximius	1	Chiba	Shigumi, Futtu-shi	1987	XI	23	N. Hikida		Honshu	KPMNH
Haliplus (Liaphlus) eximius	1	Chiba	Shigumi, Futtu-shi	1988	III	6	N. Hikida		Honshu	KPMNH
Haliplus (Liaphlus) eximius	1	Ehime	Misaka-touge, Iwayaguchi, Tobe-cho	2012	VII	22	H. Iketake		Shikoku	HIPC
Haliplus (Liaphlus) eximius	1	Fukuoka	Miyaji, Fukutsu-shi	2011	VIII	24	H. Iketake		Kyushu	HIPC
Haliplus (Liaphlus) eximius	2	Ehime	Konokawa, Futami-cho, Iyo-shi	2012	VII	18	K. Watanabe		Shikoku	KWPC
Haliplus (Liaphlus) eximius	5	Ehime	Konokawa, Futami-cho	2008	VIII	30	K. Watanabe		Shikoku	KWPC
Haliplus (Liaphlus) eximius	2	Ehime	Zen-ouji, Matsuyama-shi	2008	X	11	K. Watanabe		Shikoku	KWPC
Haliplus (Liaphlus) eximius	2	Ehime	Higashigata-machi, Matsuyama-shi	2010	VIII	8	K. Watanabe		Shikoku	KWPC
Haliplus (Liaphlus) eximius	2	Okayama	Tanematsu-yama, Tsubue, Kurashiki-shi	2017	X	30	K. Watanabe	34.55388888°N, 133.78638888°E	Honshu	KWPC
Haliplus (Liaphlus) eximius	4	Okayama	Yamaguchi, Akaiwa-shi	2013	IV	29	K. Watanabe		Honshu	KWPC
Haliplus (Liaphlus) eximius	14	Okinawa	Mantabaru, Yonaguni-cho	2018	VI	18	K. Watanabe	24.44900000°N, 122.96522222°E	Yonaguni-jima	KWPC
Haliplus (Liaphlus) eximius	4	Kagoshima	Aobadai, Aira-cho	1985	IX	26	E. Matsui		Kyushu	KPMNH
Haliplus (Liaphlus) eximius	1	Ohita	Kinoko-dake, Yabakei-machi	1994	VII	30	Y. Sakurai		Kyushu	TPM
Haliplus (Liaphlus) eximius	3	Chiba	Tashiro, Sasa, Kimitsu-shi	1998	VIII	23	N. Hikida		Honshu	TPM
Haliplus (Liaphlus) eximius	17	Kanagawa	Mineyama-no-Oo-ike, Shimoyamaguchi, Hayama-machi	1990	X	31	M. Abe		Honshu	KPMNH
Haliplus (Liaphlus) eximius	2	Okayama	Takebe-cho	1987	IV	12	T. Abe		Honshu	KPMNH
Haliplus (Liaphlus) eximius	2	Okinawa	Tarumai-shitsugen, Yonaguni, Yonaguni-cho	2011	III	23	H. Iketake		Yonaguni-jima	HIPC
Haliplus (Liaphlus) eximius	1	Shimane	Yui, Okinoshima-cho	2014	V	22	M. Hayashi		Dogo of Oki Islands	HOWP
Haliplus (Liaphlus) basinotatus	2	Shimane	Sawa-ike, Sannouji, Daitou-choUnnan-shi	2008	V	23	M. Hayashi		Honshu	EUMJ
Haliplus (Liaphlus) basinotatus	1	Tochigi	Tamada, Yaita-shi	1990	XI	22	K. Satoh		Honshu	EUMJ
Haliplus (Liaphlus) basinotatus	1	Aichi	Nishihirose, Toyota-shi	1996	X	-	A. Shiragane		Honshu	EUMJ
Haliplus (Liaphlus) basinotatus	1	Aichi	Shiwanomori, Fujioka-cho	1994	VII	13	H. Yoshitomi		Honshu	EUMJ
Haliplus (Liaphlus) basinotatus	1	Hokkaido	Sumiyoshi, Memanbetsu, Oozora-cho, Abashiri-gun	2007	VIII	13	Y. Iwata		Hokkaido	TIPC
Haliplus (Liaphlus) basinotatus	1	Aichi	Gou-no-do-ike	1963	VI	9	Z. Naruse		Honshu	EUMJ
Haliplus (Liaphlus) basinotatus	2	Fukuoka	Yoshi-machi	1961	VII	7	Gyotoku		Kyushu	EUMJ
Haliplus (Liaphlus) basinotatus	6	Fukushima	Ushirodani-ikeKamikawauchi, Kawauchi-mura, Futaba-gun	1998	VI	20	N. Hikida		Honshu	EUMJ
Haliplus (Liaphlus) basinotatus	2	Fukushima	Tanito, Iwaki	1998	V	19	N. Hikida		Honshu	EUMJ
Haliplus (Liaphlus) basinotatus	9	Gifu	Mitsu-ike, Kakamigahara-shi	1994	IV	18	M. Nonaka		Honshu	EUMJ
Haliplus (Liaphlus) basinotatus	1	Gifu	Mitsu-ike, Kakamigahara-shi	1995	V	3	M. Nonaka		Honshu	EUMJ
Haliplus (Liaphlus) basinotatus	8	Gifu	Mitsu-ike, Kiriyazaka-shita, Kakamigahara-shi	1991	VIII	10	M. Hasegawa		Honshu	EUMJ
Haliplus (Liaphlus) basinotatus	3	Gifu	Mitsu-ike, Kiriyazaka-shita, Kakamigahara-shi	1991	IX	17	M. Hasegawa		Honshu	EUMJ
Haliplus (Liaphlus) basinotatus	1	Hokkaido	kitadori, Otofuke-cho, Kato-gun	1997	VIII	12	-		Hokkaido	EUMJ
Haliplus (Liaphlus) basinotatus	2	Hokkaido	Shibetsu-gawa, Otohuke-cho	2003	VIII	1-3	H. Yoshitomi		Hokkaido	EUMJ
Haliplus (Liaphlus) basinotatus	1	Hokkaido	Toyokita-gensei-kaen, Toyokoro-cho	1995	VI	15	M. Matoba		Hokkaido	EUMJ
Haliplus (Liaphlus) basinotatus	10	Hokkaido	Uryu-numa	1977	VIII	30	M. Sato		Hokkaido	EUMJ
Haliplus (Liaphlus) basinotatus	8	Ishikawa	Tawara, Kanazawa-shi	1992	IX	13	M. Nonaka		Honshu	EUMJ
Haliplus (Liaphlus) basinotatus	1	Ishikawa	Ueno, Uchiura-machi	1992	VI	7	M. Nonaka		Honshu	EUMJ
Haliplus (Liaphlus) basinotatus	1	Ishikawa	Magishihara, Kanazawa-shi	1992	V	24	M. Nonaka		Honshu	EUMJ
Haliplus (Liaphlus) basinotatus	1	Miyagi?	Matsushima	1955	VI	8	-		Honshu?	EUMJ
Haliplus (Liaphlus) basinotatus	4	Nagasaki	Asou-yama, Tsushima, Mizushima-cho	1994	VII	6	H. Yoshitomi		Tsushima	EUMJ
Haliplus (Liaphlus) basinotatus	1	Niigata	Kurokawa, N-Echigo	1960	VIII	5	M. Sato		Honshu	EUMJ
Haliplus (Liaphlus) basinotatus	1	Niigata	Takada, S-Echigo	1959	IV	19	K. Baba		Honshu	EUMJ
Haliplus (Liaphlus) basinotatus	1	Shiga	Dogatan-ike	1962	IX	28	Z. Naruse		Kyushu	EUMJ
Haliplus (Liaphlus) basinotatus	1	Wakayama	Kainan-shi	1990	V	1	M. Kitabatake		Honshu	EUMJ
Haliplus (Liaphlus) basinotatus	2	Wakayama	Katsuura	1960	X	16	K. Baba		Honshu	EUMJ
Haliplus (Liaphlus) basinotatus	1	Aichi	Kuromi-ike, Souga, Takaki-cho, Tabara-shi	2013	VI	22	H. Iketake		Honshu	HIPC
Haliplus (Liaphlus) basinotatus	1	Aichi	Hiromi-gawa, Hirohata-cho, Toyota-shi	2013	III	28	H. Iketake		Honshu	HIPC
Haliplus (Liaphlus) basinotatus	1	Aichi	Oku-no-ike, Takaiwa, Kamitaka-cho, Toyota-shi	2012	VI	29	H. Iketake		Honshu	HIPC
Haliplus (Liaphlus) basinotatus	1	Hokkaido	Utonai-ko, Uenae, Tomakomai-shi	2010	VI	27	H. Iketake		Hokkaido	HIPC
Haliplus (Liaphlus) basinotatus	2	Ibaraki	Daigo-machi	1986	V	25	T. Abe & A. Sasai		Honshu	KPMNH
Haliplus (Liaphlus) basinotatus	2	Mie	Kamitomono, Iga-shi	2011	VI	27	H. Iketake		Honshu	HIPC
Haliplus (Liaphlus) basinotatus	45	Niigata	Kizu-ôhara, Kawaguchi, Nagaoka-shi	2012	X	20	Y. Iwata		Honshu	TIPC
Haliplus (Liaphlus) basinotatus	1	Niigata	Tanesuhara, Yamakoshi, Nagaoka-shi	2012	X	6	Y. Iwata		Honshu	TIPC
Haliplus (Liaphlus) basinotatus	1	Niigata	Shiodani, Ojiya-shi	2013	VII	14	Y. Iwata		Honshu	TIPC
Haliplus (Liaphlus) basinotatus	1	Tochigi	Hitotsumomi, Takakuhei, Nasu-machi	2005	VIII	17	Y. Iwata		Honshu	TIPC
Haliplus (Liaphlus) basinotatus	2	Ishikawa	Shoin-machi, Suzu-shi	2010	V	25	K. Watanabe		Honshu	KWPC
Haliplus (Liaphlus) basinotatus	3	Ishikawa	Sasanami, Shika-machi	2016	X	3	K. Watanabe		Honshu	KWPC
Haliplus (Liaphlus) basinotatus	2	Ishikawa	Kodomari, Misaki-machi, Suzu-shi	2010	VII	27	K. Watanabe		Honshu	KWPC
Haliplus (Liaphlus) basinotatus	18	Ishikawa	Sasanami, Shika-machi	2017	VII	9	K. Watanabe	37.21000000°N, 136.69972222°E	Honshu	KWPC
Haliplus (Liaphlus) basinotatus	3	Ishikawa	Yoromi, Mii-machi, Wajima-shi	2015	VIII	5	K. Watanabe		Honshu	KWPC
Haliplus (Liaphlus) basinotatus	2	Ishikawa	Nata-machi, Komatsu-shi	2015	V	27	K. Watanabe		Honshu	KWPC
Haliplus (Liaphlus) basinotatus	14	Ishikawa	Onogi-machi, Nanao-shi	2015	IX	20	K. Watanabe		Honshu	KWPC
Haliplus (Liaphlus) basinotatus	5	Ishikawa	Fukuura-ko, Shika-machi	2016	IV	25	K. Watanabe		Honshu	KWPC
Haliplus (Liaphlus) basinotatus	1	Ishikawa	Tomurobessho, Kanazawa-shi	2016	III	28	K. Watanabe		Honshu	KWPC
Haliplus (Liaphlus) basinotatus	1	Ishikawa	Shoshihara, Hodatsushimizu-cho	2015	IX	28	K. Watanabe		Honshu	KWPC
Haliplus (Liaphlus) basinotatus	1	Ishikawa	Wakidayachi-ike, Sutta, Wakayama-machi, Suzu-shi	2018	IX	29	K. Watanabe	37.445567°N, 137.253803°E	Honshu	KWPC
Haliplus (Liaphlus) basinotatus	1	Ishikawa	Saikaihisaki, Shika-machi, Hakui-gun	2017	XI	6	K. Watanabe	37.15166666°N, 136.68500000°E	Honshu	IIM
Haliplus (Liaphlus) basinotatus	13	Ishikawa	Kuina-dani, Kyubun, Shika-shi	2015	VII	6	A. Tomisawa		Honshu	IIM
Haliplus (Liaphlus) basinotatus	11	Ishikawa	Oonogi, Nanao-shi	2015	IX	20	A. Tomisawa		Honshu	IIM
Haliplus (Liaphlus) basinotatus	5	Ishikawa	Butamukai, Nakaumi, Komatsu-shi	2006	IX	30	A. Tomisawa		Honshu	IIM
Haliplus (Liaphlus) basinotatus	5	Ishikawa	Kamegatani, Nagatami, Komatsu-shi	2007	VI	13	A. Tomisawa		Honshu	IIM
Haliplus (Liaphlus) basinotatus	3	Ishikawa	Sugitani-ike, Natamati, Komatsu-shi	2007	VI	30	A. Tomisawa		Honshu	IIM
Haliplus (Liaphlus) basinotatus	6	Ishikawa	Yawata, Shika-shi	2015	VII	6	A. Tomisawa		Honshu	IIM
Haliplus (Liaphlus) basinotatus	6	Ishikawa	Ikeda 1, Monzen, Wajima-shi	2015	VIII	31	A. Tomisawa		Honshu	IIM
Haliplus (Liaphlus) basinotatus	1	Ishikawa	Tsujiga-tani, Nagatani, Komatsu-shi	2006	IX	30	A. Tomisawa		Honshu	IIM
Haliplus (Liaphlus) basinotatus	1	Ishikawa	Waki-tani, Nata, Komatsu-shi	2006	IX	24	A. Tomisawa		Honshu	IIM
Haliplus (Liaphlus) basinotatus	1	Ishikawa	Mizunashi-ike, Kyubun, Shika-shi	2015	VII	6	A. Tomisawa		Honshu	IIM
Haliplus (Liaphlus) basinotatus	6	Ishikawa	Mae, Fukuoka, Shika-machi	2014	VI	3	A. Tomisawa		Honshu	IIM
Haliplus (Liaphlus) basinotatus	1	Ishikawa	Oonogi, Nanao-shi	2015	XI	5	A. Tomisawa		Honshu	IIM
Haliplus (Liaphlus) basinotatus	5	Ishikawa	Nakaumi , Komatsu-shi	2005	VI	6	A. Tomisawa		Honshu	IIM
Haliplus (Liaphlus) basinotatus	1	Ishikawa	Waki-tani, Nata, Komatsu-shi	2009	V	28	A. Tomisawa		Honshu	IIM
Haliplus (Liaphlus) basinotatus	1	Ishikawa	Waki-tani, Nata, Komatsu-shi	2008	IX	5	A. Tomisawa		Honshu	IIM
Haliplus (Liaphlus) basinotatus	1	Ishikawa	Terasimo-tani, Nata, Komatsu-shi	2007	X	6	A. Tomisawa	Collected from pond	Honshu	IIM
Haliplus (Liaphlus) basinotatus	1	Ishikawa	Hanada, Nakajima, Nanao-shi	2015	V	5	A. Tomisawa		Honshu	IIM
Haliplus (Liaphlus) basinotatus	4	Ishikawa	Yuusenji W. L., Komatsu-shi	2008	IX	5	A. Tomisawa		Honshu	IIM
Haliplus (Liaphlus) basinotatus	8	Ishikawa	Kyubun, Shika-machi	2014	VII	2	A. Tomisawa		Honshu	IIM
Haliplus (Liaphlus) basinotatus	1	Ishikawa	Kyubun, Shika-machi	2014	IX	21	A. Tomisawa		Honshu	IIM
Haliplus (Liaphlus) basinotatus	2	Ishikawa	Ichidanme, Nata, Komatsu-shi	2008	IX	5	A. Tomisawa		Honshu	IIM
Haliplus (Liaphlus) basinotatus	1	Ishikawa	Sugitani, Nata, Komatsu-shi	2008	IX	5	A. Tomisawa		Honshu	IIM
Haliplus (Liaphlus) basinotatus	5	Ishikawa	Nata, Komatsu-shi	2014	X	15	A. Tomisawa		Honshu	IIM
Haliplus (Liaphlus) basinotatus	2	Ishikawa	Kumasaka, Kaga-shi	2011	IX	26	A. Tomisawa		Honshu	IIM
Haliplus (Liaphlus) basinotatus	2	Ishikawa	Nata, Komatsu-shi	2014	IV	23	A. Tomisawa		Honshu	IIM
Haliplus (Liaphlus) basinotatus	1	Ishikawa	Kata-no-kamo-ike, Kaga-shi	2012	VII	14	A. Tomisawa		Honshu	IIM
Haliplus (Liaphlus) basinotatus	1	Ishikawa	Nakaumi, Komatsu-shi	2005	VI	25	A. Tomisawa		Honshu	IIM
Haliplus (Liaphlus) basinotatus	1	Ishikawa	Raimaru, Nomi-shi	2008	V	24	A. Tomisawa		Honshu	IIM
Haliplus (Liaphlus) basinotatus	1	Ishikawa	Yuusennji W. L., Komatsu-shi	2008	IX	5	A. Tomisawa		Honshu	IIM
Haliplus (Liaphlus) basinotatus	1	Tochigi	Takakuko, Nasu-machi	1989	X	1	S. Ohmomo		Honshu	TPM
Haliplus (Liaphlus) basinotatus	1	Tochigi	Shioda, Yaita-shi	1988	X	15	S. Ohmomo		Honshu	TPM
Haliplus (Liaphlus) basinotatus	1	Tochigi	Tamada, Yaita-shi	1990	XI	22	K. Satoh		Honshu	TPM
Haliplus (Liaphlus) basinotatus	1	Tochigi	Santomaki, Yokomakura, Karasuyama-machi	1991	IX	24	K. Satoh		Honshu	TPM
Haliplus (Liaphlus) basinotatus	1	Miyagi	Kurikoma-monji-komado, Kurihara-shi	2021	VIII	7	D. Uchida		Honshu	TIPC
Haliplus (Liaphlus) basinotatus	2	Akita	Kamisaka, Toushi, Nikaho-shi	2012	V	12	T. Iwata		Honshu	TIPC
Haliplus (Liaphlus) basinotatus	1	Shimane	Fuse, Okinoshima-cho	2005	VIII	9	M. Hayashi	at Light	Dogo of Oki Islands	HOWP
Haliplus (Liaphlus) angustifrons	27	Okinawa	Oogimi, Oogimi-son	2014	III	19	R. Okano		Okinawa-jima	EUMJ
Haliplus (Liaphlus) angustifrons	1	Okinawa	Ishigaki-jima	1970	VI	5	T. Hozumi		Ishigaki-jima	EUMJ
Haliplus (Liaphlus) angustifrons	1	Okinawa	Gima, Kumejima-cho	2007	V	19	Y. Kamite		Kume-jima	EUMJ
Haliplus (Liaphlus) angustifrons	1	Okinawa	Kanegusuku, Kumejima-cho	2007	V	20	Y. Kamite		Kume-jima	EUMJ
Haliplus (Liaphlus) angustifrons	2	Kagoshima	Amagi, Amagi-cho, Ooshima-gun, Tokuno-shima	2010	XI	1	H. Iketake		Tokuno-shima	HIPC
Haliplus (Liaphlus) angustifrons	1	Okinawa	Nakama, Onna-son	2011	X	30	H. Iketake		Okinawa-jima	HIPC
Haliplus (Liaphlus) angustifrons	1	Okinawa	Onna-dam, Sokei, Ginoza-son	2011	X	30	H. Iketake		Okinawa-jima	HIPC
Haliplus (Liaphlus) angustifrons	6	Okinawa	Nuuha, Ohgimi-son	1989	I	8	Y. Abe & T. Abe		Okinawa-jima	KPMNH
Haliplus (Liaphlus) angustifrons	6	Okinawa	Uehara, Taketomi-cho	2017	III	14	T. Iwata	24.40955°N, 123.79883°E	Iriomote-jima	TIPC
Haliplus (Haliplus) simplex	1	Hokkaido	Houtoku, Toyotomi-cho	2011	IX	3	H. Iketake		Hokkaido	HIPC
Haliplus (Haliplus) simplex	1	Hokkaido	Kamikoetoi, Koetoi-mura, Wakkanai-shi	2011	IX	4	H. Iketake		Hokkaido	HIPC
Haliplus (Haliplus) simplex	2	Hokkaido	Wakasakanai, Toyotomi-cho	2011	IX	3	H. Iketake		Hokkaido	HIPC
Haliplus (Haliplus) simplex	12	Hokkaido	Sarobetu-genya, Wakasakanai, Toyotomi-cho	1993	IX	2	K. Satoh		Hokkaido	TPM
Haliplus (Haliplus) simplex	1	Hokkaido	Tonbetsu to Toyokanbetsu, Hamatonbetsu-cho	1993	IX	4	K. Satoh		Hokkaido	TPM
Haliplus (Haliplus) simplex	2	Hokkaido	Wakasakanai, Toyotomi-cho	1993	IX	2	K. Satoh		Hokkaido	EUMJ
Haliplus (Haliplus) simplex	1	Hokkaido	Aka-numa, Kushiro-shitsugen	1995	VI	16	M. Matoba		Hokkaido	EUMJ
Haliplus (Haliplus) simplex	2	Hokkaido	Iwabokki, Kushiro-shitsugen	1990	VIII	29	M. Sato		Hokkaido	EUMJ
Haliplus (Haliplus) simplex	2	Hokkaido	Iwabokki, Kushiro-shitsugen	1990	VIII	26	M. Sato		Hokkaido	EUMJ
Haliplus (Haliplus) simplex	3	Hokkaido	Iwabokki, Kushiro-shitsugen	1990	VIII	25	M. Sato		Hokkaido	EUMJ
Haliplus (Haliplus) simplex	13	Hokkaido	Kushiro	1976	VII	18	M. Sato		Hokkaido	EUMJ
Haliplus (Haliplus) simplex	20	Hokkaido	Meguma, Wakkanai-shi	1997	IX	7	H. Yoshitomi		Hokkaido	EUMJ
Haliplus (Haliplus) simplex	1	Hokkaido	Oboro, Akkeshi-cho	1993	VIII	2	I. Matoba		Hokkaido	EUMJ
Haliplus (Haliplus) simplex	1	Hokkaido	On-ne-nai, Kushiro-shitsugen	1990	VIII	24	M. Sato		Hokkaido	EUMJ
Haliplus (Haliplus) simplex	1	Hokkaido	Shibetsu-gawa, Shibetsu-cho	2001	VI	25-28	H. Yoshitomi		Hokkaido	EUMJ
Haliplus (Haliplus) simplex	1	Hokkaido	Shiretoko	1992	VIII	23	A. Kitayama		Hokkaido	EUMJ
Haliplus (Haliplus) simplex	15	Hokkaido	Shiretoko-rindo	1991	VIII	1	S. Kaneno		Hokkaido	EUMJ
Haliplus (Haliplus) simplex	7	Hokkaido	Shiretoko-rindo	1991	IX	11	M. Sato		Hokkaido	EUMJ
Haliplus (Haliplus) simplex	1	Nagasaki	Tanohama, Shitaru, Kamiagata-machi, Tsushima-shi	2005	IX	10	Y. Kamite		Tsushima	EUMJ
Haliplus (Haliplus) simplex	2	Hokkaido	Uryu-numa	1977	VIII	30	M. Tomokuni		Hokkaido	EUMJ
Haliplus (Haliplus) simplex	18	Hokkaido	Uryu-numa, Shokanbetsu-dake, Uryu-gun	1977	VIII	30	M. Sato		Hokkaido	EUMJ
Haliplus (Haliplus) regimbarti	5	Okinawa	Higawa, Yonaguni, Yonaguni-cho	2019	IV	22	T. Iwata	24.44497°N, 122.97773°E	Yonaguni-jima	TIPC
Haliplus (Haliplus) regimbarti	1	Okinawa	Hikawa	1993	IX	24	S. Inada		Yonaguni-jima	EUMJ
Haliplus (Haliplus) regimbarti	3	Okinawa	from Sonai to Higawa, Yonaguni-cho	2003	IV	28	N. Shimura		Yonaguni-jima	EUMJ
Haliplus (Haliplus) kamiyai	6	Tochigi	Hongo, Machida, Motegi-machi	1991	X	17	K. Satoh		Honshu	EUMJ
Haliplus (Haliplus) kamiyai	1	Chiba	Futtu-machi	1987	XII	23	N. Hikida		Honshu	EUMJ
Haliplus (Haliplus) kamiyai	3	Kanagawa	Mineyama-no-Oh-ike, Hayama-machi	1989	V	1	M. Takakuwa		Honshu	EUMJ
Haliplus (Haliplus) kamiyai	2	Chiba	Oppara, Kiwadahata, Kimitsu-shi	1997	X	-	H. Yoshitomi		Honshu	EUMJ
Haliplus (Haliplus) kamiyai	2	Chiba	Shigumi, Futtu-shi	1988	III	6	N. Hikida		Honshu	EUMJ
Haliplus (Haliplus) kamiyai	4	Chiba	Shigumi, Futtu-shi	1987	XI	23	N. Hikida		Honshu	EUMJ
Haliplus (Haliplus) kamiyai	1	Chiba	Tashiro, Kimitsu-shi	1988	III	6	N. Hikida		Honshu	EUMJ
Haliplus (Haliplus) kamiyai	18	Kanagawa	Mineyama-no-Oo-ike, Shimoyamaguchi, Hayama-machi	1990	IX	13	M. Abe		Honshu	KPMNH
Haliplus (Haliplus) kamiyai	5	Chiba	Tagura, Futtsu-shi	2018	IX	9	S. Yamasaki		Honshu	KWPC
Haliplus (Haliplus) kamiyai	142	Tochigi	Hongo, Machida, Motegi-machi	1991	IX	10	K. Satoh		Honshu	TPM
Haliplus (Haliplus) kamiyai	11	Tochigi	Hongo, Machida, Motegi-machi	1991	X	17	K. Satoh		Honshu	TPM
Haliplus (Haliplus) kamiyai	1	Tochigi	Sorihata, Minaminasu-machi	1991	IX	17	K. Satoh		Honshu	TPM
Haliplus (Haliplus) kamiyai	1	Ibaraki	Mito-shabakujo-atochi, Nakaminato-shi	1986	IX	7	S. Ohmomo		Honshu	TPM
Haliplus (Haliplus) kamiyai	19	Chiba	Kyonan-machi	1987	XII	18	Y. Abe & T. Abe		Honshu	KPMNH
